# Supplementary material for: White Blood Cells and Blood Pressure: A Mendelian Randomization Study
Source: Circulation. 2020 Mar 9;141(16):1307–17. doi: 10.1161/CIRCULATIONAHA.119.045102 (PMC7176352; doi:10.1161/CIRCULATIONAHA.119.045102)
Supplement: Supplementary file 2 [file cir-141-1307-s002.xlsx]

## Sheet: neutrophils
SNPs used as IVs in MR analyses testing effect of blood neutrophil count on BP indices; additive effects are depicted on mmHg (BP indices) or SD (neutrophil count) scale
MarkerName (CHR:BP)	ID_dbSNP49	REF	ALT	ALT_FREQ (GWAS on blood cell counts)	EFFECTneutrophils	SE neutrophils	EffectSBP	StdErrSBP	EffectDBP	StdErrDBP	EffectPP	StdErrPP
1:114377568	rs2476601	A	G	0.8982	0.0429179	0.00590222	0.0571	0.0508	0.0644	0.0291	0.0023	0.0344
1:159174885	rs7550207	T	C	0.2371	0.0267993	0.0042041	-0.0077	0.0357	0.0009	0.0204	-0.0074	0.0242
1:236090155	rs2208568	T	C	0.8919	-0.0652968	0.00581445	-0.0485	0.0493	-0.0062	0.0282	-0.0438	0.0334
1:247601595	rs12239046	T	C	0.6282	0.0332356	0.00370134	-0.0471	0.0312	-0.0465	0.0179	-0.0051	0.0212
1:56905524	rs1999537	G	A	0.8978	0.0485408	0.00592989	0.0991	0.0502	0.0545	0.0288	0.0409	0.0341
1:65911607	rs9436747	T	C	0.6285	0.0339779	0.0037082	0.0018	0.0311	-0.043	0.0178	0.0435	0.0211
10:25211291	rs12266014	C	T	0.3687	-0.0440701	0.00371827	-0.0175	0.0313	0.0016	0.0179	-0.0262	0.0213
10:28780373	rs2998286	T	C	0.7695	0.0406137	0.00426656	-0.0323	0.0362	-0.0626	0.0207	0.0288	0.0246
10:65010672	rs10995477	T	C	0.4722	-0.0357659	0.0035885	-0.1759	0.0302	-0.1461	0.0174	-0.0306	0.0206
10:91004916	rs2246941	C	A	0.3433	0.0218553	0.00377316	0.0265	0.0318	-0.0095	0.0182	0.0354	0.0216
11:113957197	rs2846630	G	A	0.4529	0.0267577	0.00375007	0.0399	0.0311	0.023	0.0178	0.0165	0.0212
11:113984109	rs238914	C	A	0.3968	0.0262438	0.00367491	0.0211	0.0308	0.0212	0.0177	-0.0023	0.0209
11:128328913	rs8705	G	A	0.319	-0.0233377	0.00392721	0.0589	0.0325	0.0142	0.0186	0.0389	0.0221
11:61618169	rs61897795	A	G	0.1644	-0.0335628	0.00488276	-0.0571	0.042	0.0151	0.024	-0.0705	0.0285
12:111884608	rs3184504	T	C	0.5176	-0.0247596	0.00357138	-0.5779	0.0303	-0.4999	0.0175	-0.085	0.0206
12:52361653	rs111930700	C	G	0.1202	-0.0375081	0.00558023	-0.0313	0.0481	-0.0314	0.0277	-0.0074	0.0327
12:69732105	rs4761234	T	C	0.4858	0.0230901	0.0035928	-0.0716	0.03	-0.0412	0.0173	-0.0292	0.0205
12:88843474	rs11104881	T	C	0.7006	-0.0252906	0.00391569	0.0007	0.033	-0.0084	0.019	0.0125	0.0225
13:50121511	rs1570884	A	G	0.7105	0.023902	0.00394989	0.0171	0.0327	-0.0209	0.0189	0.0399	0.0223
14:25461989	rs2038700	T	C	0.3935	0.0353863	0.00367608	-0.0089	0.0307	-0.0354	0.0177	0.0227	0.0209
14:69179971	rs10138752	C	T	0.0776	-0.0459349	0.00671751	-0.1301	0.0567	-0.0659	0.0327	-0.0446	0.0386
14:77961609	rs11625487	G	C	0.8144	-0.0320822	0.00460909	0.032	0.0387	0.039	0.0223	-0.0023	0.0263
14:93114787	rs72699866	G	A	0.1917	-0.031116	0.00456205	-0.163	0.0391	-0.0156	0.0225	-0.1519	0.0266
15:101723499	rs7168592	C	T	0.1071	0.0419009	0.005798	-0.1029	0.0492	-0.0944	0.0284	-0.0186	0.0336
15:41782684	rs12440045	A	C	0.5281	-0.0245557	0.00364152	0.194	0.0311	0.132	0.0179	0.0703	0.0212
15:42231353	rs12101888	C	T	0.244	0.0350863	0.00416972	0.1476	0.0348	0.057	0.0201	0.0857	0.0237
15:42261465	rs2250635	T	C	0.1117	-0.0459773	0.00570866	0.0664	0.0482	-0.0331	0.0278	0.0836	0.0328
15:51055822	rs12905525	A	G	0.3446	-0.0243058	0.00379578	-0.0994	0.0318	-0.0537	0.0184	-0.0501	0.0217
16:3746241	rs6500550	C	T	0.3028	-0.0243651	0.00392633	-0.0761	0.033	-0.0226	0.019	-0.0433	0.0225
16:85938755	rs9926664	A	G	0.1446	0.0409892	0.00510751	0.0283	0.0429	0.0203	0.0248	0.0063	0.0293
17:1321116	rs8068017	T	C	0.7007	0.0236917	0.0039444	0.2109	0.0331	0.0437	0.0191	0.1658	0.0226
17:38163295	rs12600856	T	C	0.3905	0.120856	0.00365688	0.011	0.0307	-0.0175	0.0177	0.0246	0.0209
17:72699384	rs749780	C	A	0.7316	0.0237486	0.0040633	0.011	0.0347	0.042	0.02	-0.0333	0.0236
18:42113151	rs16978075	T	C	0.1099	0.0372829	0.00576821	-0.1605	0.0482	-0.0322	0.028	-0.1313	0.0329
18:48147876	rs1025688	G	A	0.3743	0.0233293	0.00373559	0.0044	0.031	0.0153	0.0179	-0.0128	0.0211
19:10332988	rs10409243	C	T	0.6029	-0.0220732	0.00374337	-0.3077	0.0313	-0.1199	0.018	-0.1917	0.0214
19:1049305	rs4147915	C	A	0.1474	-0.0368177	0.00516137	0.0018	0.0465	0.0215	0.0266	-0.0102	0.0317
19:44153100	rs4760	A	G	0.1569	-0.0861491	0.00492275	0.0475	0.0437	0.0204	0.0251	0.0239	0.0297
19:45744842	rs73036517	A	G	0.2595	-0.048525	0.00411138	0.2287	0.0349	0.1499	0.0202	0.0811	0.0238
19:51879994	rs34733715	G	A	0.2627	-0.0237468	0.0040954	-0.0296	0.0355	-0.0004	0.0205	-0.0314	0.0242
19:7842669	rs4804815	C	G	0.2767	-0.025186	0.00400726	-0.0262	0.0346	0.0014	0.0199	-0.0176	0.0235
2:113865834	rs10171849	A	C	0.3877	0.0345153	0.00368352	0.0317	0.0312	-0.0029	0.0179	0.0397	0.0212
2:160569276	rs10173538	C	T	0.3738	0.0261558	0.00370262	-0.0123	0.031	-0.0061	0.0178	0.0023	0.0211
2:182308352	rs6740847	A	G	0.5635	0.0250503	0.00362055	0.0175	0.0304	0.0119	0.0174	0.0067	0.0206
2:237776165	rs9287604	G	C	0.7325	0.0306575	0.00409182	-0.0016	0.0346	-0.0341	0.0198	0.028	0.0235
2:27730940	rs1260326	T	C	0.6053	-0.0330806	0.00364596	-0.1457	0.0307	-0.0534	0.0176	-0.0868	0.0208
2:43464818	rs113542380	G	A	0.0763	0.0459384	0.00685922	0.1528	0.0586	-0.0153	0.0336	0.1789	0.0396
21:40463283	rs9977672	G	A	0.2582	-0.0255388	0.00414608	0.055	0.0348	0.0585	0.02	-0.0009	0.0237
22:18171650	rs5013026	C	T	0.5046	0.0206252	0.00357931	-0.0311	0.0301	-0.0363	0.0175	0.0085	0.0205
3:128323424	rs6782228	G	C	0.2681	-0.034076	0.0040696	0.0153	0.0343	0.0341	0.0197	-0.022	0.0233
3:42896515	rs9872570	T	A	0.3847	-0.0235654	0.00367067	0.036	0.0311	0.0031	0.0178	0.0291	0.0211
4:106061534	rs7679673	C	A	0.3747	-0.0234556	0.00367883	-0.0813	0.0312	-0.0032	0.0179	-0.0831	0.0211
4:55408999	rs218265	T	C	0.1571	0.0415533	0.00498499	-0.068	0.0427	-0.0793	0.0245	0.0076	0.0289
4:7047102	rs11931598	C	T	0.4445	-0.0224111	0.00363858	0.0511	0.0308	0.0376	0.0177	0.0169	0.0209
4:705074	rs11734460	C	T	0.3119	0.0260949	0.00386654	0.0121	0.033	-0.0092	0.0189	0.0256	0.0224
4:72617775	rs1352846	A	G	0.292	-0.0250978	0.00393582	0.0225	0.0334	-0.01	0.0191	0.0376	0.0226
4:74959996	rs11725704	A	G	0.3765	0.0727863	0.00369598	0.0086	0.0313	0.0052	0.0179	-0.0057	0.0212
5:1104938	rs35188965	C	T	0.5795	-0.0214562	0.00362049	0.0144	0.0315	0.0251	0.018	-0.0105	0.0214
5:1285974	rs7705526	C	A	0.3289	0.0354531	0.0038898	0.1909	0.0347	0.0995	0.0198	0.0922	0.0235
5:141462661	rs13187922	C	T	0.5036	0.0267064	0.00361047	0.0817	0.0304	0.0458	0.0175	0.0341	0.0207
5:148200553	rs2082382	G	A	0.5468	-0.0361828	0.00363452	0.1177	0.0307	0.0722	0.0176	0.0465	0.0208
5:173205225	rs791357	T	C	0.7202	-0.0414957	0.00405409	0.0106	0.0342	0.0692	0.0196	-0.0542	0.0233
5:179184488	rs76025697	G	A	0.4196	-0.0249811	0.00362757	0.0355	0.0309	-0.0005	0.0177	0.0332	0.021
5:71728688	rs2338224	A	G	0.8788	-0.0417581	0.00548783	0.0846	0.0455	0.001	0.0262	0.0748	0.0309
6:109607556	rs9400271	G	A	0.4837	0.033225	0.00358384	-0.083	0.0301	-0.0754	0.0173	-0.0136	0.0204
6:159515077	rs2451279	A	G	0.618	-0.0263622	0.00375255	-0.0381	0.0317	-0.033	0.0182	-0.0102	0.0215
6:16744687	rs1144700	C	T	0.1789	-0.0346259	0.0047181	-0.1326	0.0394	-0.1168	0.0226	-0.008	0.0267
6:7211751	rs1334577	G	A	0.2372	-0.0248522	0.00419771	-0.0312	0.0356	0.0332	0.0204	-0.0642	0.0242
7:28277107	rs2158799	C	G	0.6084	0.0561995	0.00370507	0.0617	0.0313	0.0152	0.0179	0.0437	0.0212
7:28724374	rs56388170	G	T	0.2957	0.0749767	0.00398018	0.0522	0.0341	0.0243	0.0195	0.0256	0.0232
7:45009341	rs3735485	A	G	0.8457	0.0326678	0.00495101	0.0568	0.0419	-0.0062	0.0241	0.0666	0.0284
7:47447921	rs834603	A	G	0.4909	-0.020778	0.00358866	-0.0162	0.0301	-0.0159	0.0173	-0.0023	0.0204
7:50257703	rs11769630	T	A	0.0748	0.0428933	0.00693814	-0.0741	0.0583	-0.0611	0.0334	-0.0168	0.0396
7:6704332	rs2251188	A	G	0.5767	0.0212579	0.00364164	0.0197	0.031	0.0197	0.0178	-0.0054	0.021
7:92236164	rs8179	T	C	0.7916	-0.0378872	0.00442137	0.2863	0.0374	-0.0367	0.0215	0.3229	0.0254
7:92408370	rs445	C	T	0.0972	-0.0979808	0.0060661	-0.0309	0.0517	0.0227	0.0296	-0.0517	0.035
8:103852407	rs2436845	G	A	0.434	-0.0214094	0.00362913	-0.1181	0.0303	-0.0626	0.0174	-0.0547	0.0206
8:10706411	rs1991651	C	G	0.6177	0.0267595	0.00369292	-0.3819	0.0313	-0.1833	0.018	-0.1958	0.0212
8:126491733	rs2954031	G	T	0.445	0.0216456	0.00359794	-0.1603	0.0304	-0.0758	0.0174	-0.0794	0.0206
8:142337790	rs6986779	C	T	0.3593	-0.0289539	0.00374016	0.0037	0.0315	-0.0045	0.0181	0.0083	0.0214
8:22966769	rs12550612	G	A	0.8226	-0.0302752	0.00470824	0.0215	0.0396	-0.0163	0.0227	0.0342	0.0269
8:30280833	rs2979489	G	A	0.7424	0.0283293	0.00408373	-0.0303	0.0345	-0.0707	0.0198	0.0352	0.0235
8:56791244	rs2271400	C	T	0.6869	-0.0242123	0.00386819	0.0558	0.0326	0.0232	0.0187	0.0252	0.0221
8:61650831	rs7846314	A	T	0.1866	0.064564	0.00460861	-0.0114	0.0386	0.0067	0.0221	-0.0226	0.0262
9:136155000	rs635634	C	T	0.1824	-0.041009	0.0046314	-0.1555	0.0385	-0.2771	0.0223	0.1124	0.0262
9:286491	rs3209441	G	A	0.1878	0.030961	0.00458295	-0.0103	0.0389	-0.0301	0.0224	0.0225	0.0264
9:4763176	rs385893	T	C	0.5222	0.0260308	0.00358444	0.0141	0.0303	-0.0096	0.0175	0.0391	0.0206

## Sheet: monocytes
SNPs used in IVs in MR analyses testing effect of blood monocyte count on BP indices; additive effects are depicted on mmHg (BP indices) or SD (monocyte count) scale
MarkerName (CHR:BP)	ID_dbSNP49	REF	ALT	ALT_FREQ (GWAS on blood cell counts)	EFFECT monocytes	SE monocytes	EffectSBP	StdErrSBP	EffectDBP	StdErrDBP	EffectPP	StdErrPP
1:101106534	rs35883536	G	A	0.4621	-0.0291753	0.00357478	-0.0058	0.0301	-0.0125	0.0172	0.0015	0.0204
1:110435328	rs17608459	G	A	0.1196	0.0359479	0.00582771	-0.041	0.054	-0.0529	0.0306	-0.0066	0.0366
1:110470764	rs333947	G	A	0.1506	0.0414285	0.00498034	-0.0715	0.0421	-0.0988	0.0242	0.0204	0.0286
1:118162419	rs11580646	C	G	0.1633	0.0308018	0.00482891	0.0145	0.0404	0.0647	0.0232	-0.0398	0.0274
1:150584103	rs4970966	G	T	0.2252	-0.072678	0.00430067	0.1552	0.0363	0.0713	0.0208	0.0957	0.0246
1:159175354	rs12075	G	A	0.58	0.0334392	0.00360526	-0.0113	0.0305	-0.0002	0.0175	-0.0133	0.0207
1:185391167	rs10489481	G	A	0.3219	-0.0302919	0.00381862	-0.0373	0.0324	-0.0179	0.0186	-0.0141	0.022
1:205767885	rs708727	G	A	0.4172	0.0232676	0.00360898	0.0363	0.0308	0.0306	0.0177	0.0139	0.0209
1:225895806	rs2615061	G	A	0.1166	-0.0361583	0.00557579	0.0782	0.0465	-0.0304	0.0266	0.1062	0.0316
1:236107241	rs6429432	A	C	0.8918	-0.084531	0.00575959	-0.0458	0.0488	-0.0122	0.028	-0.0325	0.0331
1:244487927	rs59072704	T	C	0.1409	-0.0316256	0.00520169	-0.0567	0.0446	-0.0393	0.0255	-0.0129	0.0303
1:53330458	rs514406	A	G	0.5943	0.0221832	0.00364524	-0.0535	0.0308	-0.0321	0.0176	-0.0159	0.0209
1:56636881	rs72675573	C	T	0.3666	0.0228313	0.00370639	0.2769	0.0313	0.0722	0.0179	0.2036	0.0212
1:93016228	rs12753280	T	C	0.7945	-0.0620076	0.00443428	-0.0645	0.0371	-0.0873	0.0213	0.0338	0.0252
1:9711642	rs7516138	A	G	0.3844	-0.0221761	0.00368202	-0.0289	0.0311	0.0051	0.0178	-0.0284	0.0211
10:101292390	rs11190141	C	T	0.3712	-0.0464497	0.00369253	0.0484	0.0311	0.0055	0.0178	0.0405	0.0211
10:25211291	rs12266014	C	T	0.3687	-0.0538718	0.0037083	-0.0175	0.0313	0.0016	0.0179	-0.0262	0.0213
10:30496905	rs475616	A	G	0.6559	0.0229248	0.00377776	0.1046	0.032	-0.0158	0.0183	0.1191	0.0217
10:64566258	rs224082	C	T	0.3783	-0.0219487	0.00369073	0.1721	0.0312	0.1266	0.0179	0.0523	0.0212
10:73525525	rs7919533	T	C	0.4867	0.0216054	0.00357999	-0.1067	0.0302	-0.0234	0.0173	-0.0806	0.0205
10:8465203	rs2485713	G	C	0.3754	-0.0310827	0.00370288	-0.0433	0.0313	-0.012	0.018	-0.0362	0.0213
10:99072507	rs4919087	A	G	0.5967	0.0499672	0.00364173	-0.0641	0.0309	-0.0201	0.0177	-0.0392	0.021
10:99144154	rs11189181	A	G	0.322	0.0416962	0.00383044	0.0388	0.0325	-0.0087	0.0186	0.0486	0.022
11:1874221	rs907612	C	T	0.3819	-0.0300791	0.00370485	0.3194	0.0322	0.1648	0.0184	0.1597	0.0219
12:10610991	rs7298732	T	C	0.1246	0.0409758	0.00543328	-0.022	0.0457	-0.0095	0.0264	-0.0185	0.0312
12:108721636	rs12312487	G	A	0.3869	0.0311587	0.00367652	-0.0172	0.0308	-0.0125	0.0178	-0.004	0.021
12:112007756	rs653178	C	T	0.5169	-0.049377	0.00356404	-0.5757	0.0304	-0.5008	0.0175	-0.0825	0.0207
12:116839021	rs73204034	C	T	0.0777	0.04497	0.00666338	0.092	0.0557	0.029	0.0322	0.0704	0.038
12:4333919	rs11611647	T	C	0.2092	-0.025603	0.00438676	0.036	0.037	0.0259	0.0214	-0.0043	0.0252
12:52305786	rs1700159	C	T	0.7733	0.0258238	0.00425317	0.0405	0.0366	0.0484	0.0211	-0.0119	0.025
12:54685880	rs35979828	C	T	0.0704	-0.0414963	0.00698814	0.0081	0.0615	-0.0008	0.0353	0.0189	0.042
12:6447522	rs4149577	G	A	0.5173	-0.0298481	0.00360667	0.0792	0.0303	0.062	0.0174	0.0167	0.0207
12:6511657	rs4020660	G	A	0.4635	-0.0436901	0.00370332	-0.0012	0.033	-0.0164	0.0188	0.0092	0.0225
12:69744014	rs1800973	C	A	0.0619	0.114582	0.00742992	0.2074	0.0633	0.0976	0.0365	0.1175	0.0431
13:110026928	rs1887639	T	C	0.5254	0.0238264	0.00361018	-0.0165	0.0301	-0.0095	0.0174	-0.011	0.0205
13:110820255	rs58814158	T	G	0.1589	-0.0305121	0.00500765	0.0777	0.0426	0.0312	0.0245	0.0313	0.029
13:28597187	rs61946325	C	T	0.1747	-0.0297012	0.0047312	0.0063	0.0395	-0.0004	0.0228	0.0063	0.0269
13:41002641	rs1892548	T	C	0.6579	-0.0637861	0.00381083	-0.0061	0.032	0.0103	0.0184	-0.0163	0.0218
13:41216534	rs4325427	C	T	0.2869	-0.0310049	0.00394828	0.0551	0.0331	0.0972	0.0191	-0.0407	0.0225
14:103847287	rs8022179	T	A	0.7363	0.0603633	0.00404767	0.0209	0.0344	-0.0036	0.0199	0.0227	0.0234
14:23589349	rs2239630	A	G	0.5598	0.0552272	0.00361624	-0.0786	0.0307	-0.0331	0.0177	-0.0318	0.0209
14:25461989	rs2038700	T	C	0.3935	0.0455852	0.0036663	-0.0089	0.0307	-0.0354	0.0177	0.0227	0.0209
14:35355300	rs1400745	A	G	0.5282	0.021423	0.00360296	0.0763	0.0302	0.0107	0.0174	0.0652	0.0206
14:93077611	rs72699818	T	C	0.1826	-0.0346663	0.00464303	-0.1645	0.0403	-0.0245	0.0232	-0.1472	0.0275
15:42235032	rs17739167	A	G	0.2839	0.0331202	0.00398773	0.1679	0.033	0.0799	0.0191	0.088	0.0225
15:64629873	rs7180079	A	G	0.8785	0.0564354	0.00548763	-0.1078	0.0458	-0.0051	0.0265	-0.1048	0.0312
15:80260014	rs8026803	T	C	0.2613	-0.0874416	0.00405732	0.0544	0.0344	0.037	0.0198	0.0273	0.0234
16:30471109	rs7196129	T	C	0.5296	0.0233565	0.00365483	0.0098	0.0307	0.0152	0.0177	-0.0035	0.0209
16:84581684	rs247833	G	A	0.2469	0.0345518	0.0041688	-0.0095	0.0354	0.0027	0.0204	-0.0119	0.0241
16:85927013	rs434216	T	C	0.3592	-0.0712218	0.00374545	0.0007	0.0318	0.0171	0.0183	-0.022	0.0216
16:85932652	rs56177354	C	T	0.0624	0.145571	0.00774002	-0.109	0.0681	-0.0734	0.0392	-0.0392	0.0463
16:85947475	rs8064111	C	T	0.1294	-0.116776	0.0053664	0.0335	0.0446	0.0167	0.0257	0.0178	0.0304
16:85973028	rs12711490	T	C	0.2309	0.0731419	0.00427411	0.044	0.0357	0.0067	0.0206	0.0221	0.0243
16:85983056	rs6540234	T	C	0.7156	0.062948	0.00395528	0.0464	0.0341	0.0164	0.0197	0.0267	0.0233
16:85989464	rs11640143	T	C	0.0776	0.135922	0.00679875	0.0209	0.0571	-0.0141	0.033	0.0375	0.039
16:86009760	rs12232384	C	A	0.2242	0.0273977	0.00426916	0.0478	0.0368	0.0003	0.0212	0.0511	0.0251
17:25848196	rs1105527	C	T	0.5877	-0.0230337	0.00361983	-0.046	0.0306	-0.01	0.0177	-0.0341	0.0208
17:35851177	rs865483	A	C	0.6415	-0.0231282	0.00371478	-0.0772	0.0313	-0.0473	0.0181	-0.0406	0.0213
17:56358429	rs34097845	C	T	0.058	-0.105639	0.00789389	-0.0314	0.0725	0.0303	0.0416	-0.0396	0.0492
17:57885709	rs7212590	C	T	0.0797	-0.0752735	0.00657691	0.0491	0.0545	0.0129	0.0316	0.0433	0.0372
17:72702978	rs1037171	G	A	0.7232	0.0407874	0.00402316	0.0107	0.0343	0.0397	0.0198	-0.0308	0.0234
17:72762646	rs8064299	C	A	0.5387	-0.0303168	0.00358532	-0.0429	0.0304	-0.0359	0.0175	-0.0035	0.0207
18:77472436	rs12458462	C	A	0.3692	-0.0213521	0.00370363	-0.0117	0.0312	-0.0017	0.018	-0.0102	0.0213
19:1026477	rs4807440	G	T	0.6381	0.0249367	0.00376293	-0.0378	0.0331	-0.0563	0.019	0.013	0.0226
19:12957650	rs117758012	C	T	0.0606	-0.0464051	0.00757327	-0.0776	0.0666	-0.0692	0.0382	0.0082	0.0454
19:18398628	rs11086102	G	C	0.6318	0.0343442	0.00371873	0.0422	0.0315	0.016	0.0182	0.0343	0.0214
19:18530161	rs28375303	T	G	0.3296	-0.0240944	0.00380249	-0.0824	0.0328	0.0686	0.0189	-0.1553	0.0224
19:19670688	rs7249692	T	C	0.6718	-0.0229644	0.00381845	-0.1226	0.0322	-0.0518	0.0186	-0.0664	0.0219
19:42753034	rs35493131	A	G	0.0696	0.0442221	0.00710385	0.1348	0.0605	0.0411	0.035	0.0963	0.0412
19:44282529	rs56344893	C	A	0.3754	-0.0473638	0.00369116	0.0559	0.0319	0.0039	0.0184	0.0604	0.0217
19:45751157	rs12459847	G	C	0.2559	-0.0646715	0.00411876	0.2314	0.0349	0.1537	0.0202	0.0791	0.0238
19:54327869	rs10418046	T	G	0.214	-0.0732933	0.00437227	-0.031	0.0397	-0.0334	0.0227	-0.0007	0.0271
19:6675989	rs413141	A	G	0.8627	0.0426084	0.0052576	0.0908	0.0451	0.0458	0.026	0.0337	0.0308
19:7827830	rs571497	G	A	0.1544	-0.0321803	0.00503266	-0.0248	0.0422	0.0248	0.0243	-0.0445	0.0288
2:111750872	rs2062225	A	T	0.8806	-0.050049	0.00548493	-0.1076	0.0466	-0.0733	0.0267	-0.0233	0.0316
2:111790804	rs3789088	G	C	0.1654	-0.0420589	0.00478075	-0.0346	0.0409	-0.0117	0.0235	-0.0195	0.0277
2:111910694	rs6734942	C	T	0.3834	-0.0246967	0.00367022	0.0694	0.0311	0.0422	0.0178	0.0216	0.0211
2:136889208	rs13022141	A	G	0.7354	-0.0482806	0.0040369	-0.0379	0.0348	0.0023	0.0199	-0.0339	0.0236
2:169721381	rs3931	A	G	0.3208	0.0284486	0.00381088	-0.0356	0.0321	0.0397	0.0184	-0.0631	0.0218
2:219187901	rs1870125	C	T	0.5909	0.0300396	0.00361791	-0.1469	0.0308	-0.0427	0.0177	-0.1005	0.0209
2:225753342	rs10168795	A	G	0.1564	-0.0480499	0.0049307	-0.069	0.0415	-0.0176	0.0238	-0.0417	0.0281
2:227291415	rs11686139	A	C	0.1939	0.0325687	0.00452004	0.0537	0.0387	0.0385	0.0221	0.0114	0.0263
2:241568326	rs34236350	C	T	0.1826	-0.0333009	0.0046244	-0.038	0.0395	-0.0041	0.0226	-0.042	0.0268
20:31048382	rs1555133	G	A	0.3127	-0.0328043	0.00391605	0.0248	0.0327	0.0289	0.0189	-0.0044	0.0223
20:31191015	rs12480732	C	T	0.2605	0.0555715	0.00407538	-0.0084	0.0348	0.0053	0.0201	-0.0075	0.0237
20:39272620	rs4812447	A	G	0.4405	0.0255053	0.00361784	-0.0417	0.0303	-0.0443	0.0175	0.0016	0.0207
20:42839620	rs4142441	A	G	0.154	0.0333539	0.00505779	-0.1199	0.0425	-0.0277	0.0245	-0.0963	0.029
20:48884124	rs6125961	C	A	0.2026	-0.0715748	0.00447767	0.0246	0.0378	0.0458	0.0218	-0.0122	0.0258
20:48906967	rs913672	T	G	0.3419	0.0515161	0.00377966	0.0704	0.0318	0.0415	0.0184	0.0205	0.0217
20:48955424	rs913678	T	C	0.3309	-0.0480362	0.00380947	0.0148	0.0326	-0.0208	0.0188	0.0303	0.0222
20:8607393	rs4432538	G	A	0.5074	-0.0276997	0.00358121	-0.1285	0.0301	-0.0978	0.0174	-0.0329	0.0205
22:19972452	rs2238783	C	G	0.3502	0.0228402	0.00374471	0.217	0.0317	0.0139	0.0183	0.2059	0.0216
22:24621826	rs7288670	A	G	0.3076	-0.0400489	0.00387037	0.0401	0.0334	0.0169	0.0193	0.0239	0.0228
22:43559451	rs138918	G	A	0.3925	0.0353758	0.00365316	-0.0002	0.0312	0.0158	0.018	-0.0125	0.0212
22:50013402	rs5769707	G	T	0.6148	0.0239219	0.00366849	0.1018	0.0309	0.0296	0.0179	0.0674	0.0211
3:12267780	rs7650082	T	G	0.4214	-0.0329653	0.00360459	-0.0944	0.0305	-0.0541	0.0175	-0.045	0.0207
3:123105119	rs62262391	C	T	0.2242	-0.0272032	0.00428479	0.0073	0.036	-0.0315	0.0207	0.0383	0.0244
3:128306418	rs6772849	T	C	0.3536	0.0762632	0.00372103	-0.1005	0.0316	-0.0319	0.0181	-0.0558	0.0215
3:128323424	rs6782228	G	C	0.2681	-0.0876166	0.00405312	0.0153	0.0343	0.0341	0.0197	-0.022	0.0233
3:24347800	rs869785	T	C	0.6702	-0.0239421	0.00379868	0.0183	0.032	0.0022	0.0184	0.0206	0.0217
3:39307162	rs3732378	G	A	0.1737	0.0552376	0.00469334	-0.0171	0.0399	-0.025	0.0229	0.0177	0.0271
3:42906116	rs2228467	T	C	0.0615	0.173386	0.00741631	-0.0498	0.0625	-0.0222	0.0359	-0.0427	0.0424
3:46298373	rs13325613	G	T	0.0659	-0.0741414	0.00716799	0.0477	0.0593	0.0088	0.034	0.0383	0.0403
3:46399208	rs1799864	G	A	0.0746	-0.0458816	0.00678896	0.0717	0.0565	0.0671	0.0325	-0.0017	0.0384
3:71824685	rs13070279	G	A	0.1147	-0.0330944	0.00562545	0.1236	0.047	0.0721	0.027	0.0408	0.0319
4:145058296	rs11723763	G	T	0.4494	0.0255263	0.00359747	0.0273	0.0311	0.0386	0.0178	-0.0133	0.021
4:146008537	rs72718281	C	T	0.3714	-0.0233112	0.00368759	-0.1199	0.0312	-0.0395	0.0179	-0.0761	0.0212
4:55501109	rs6554196	C	G	0.3812	-0.0215471	0.00367328	0.0054	0.0311	-0.0117	0.0178	0.0236	0.0211
4:6990569	rs66519732	C	G	0.0562	-0.0706773	0.00778252	0.0712	0.0656	0.0626	0.0377	0.0062	0.0445
4:83545976	rs13138355	C	T	0.1861	-0.0472653	0.00458874	0.0255	0.0384	0.0335	0.0221	-0.0037	0.0261
4:84159219	rs4566648	T	G	0.3418	-0.0232434	0.00377262	-0.0102	0.0318	-0.0127	0.0183	0.0105	0.0216
5:149467663	rs6874087	G	A	0.3019	0.0386936	0.00390883	0.0515	0.0334	0.0116	0.0191	0.046	0.0227
5:173207353	rs360017	A	G	0.7749	-0.0290719	0.00431539	0.0021	0.0364	0.0714	0.0209	-0.0639	0.0247
5:55453942	rs28722705	A	T	0.1485	0.0332287	0.00503626	0.0213	0.0432	-0.0411	0.0248	0.048	0.0293
5:71762544	rs4703904	G	A	0.4948	-0.0225604	0.00361242	-0.0191	0.0307	0.0152	0.0176	-0.0413	0.0208
6:107442277	rs9480737	A	G	0.3223	-0.0232643	0.00382194	0.1361	0.0343	0.0333	0.0195	0.1002	0.0232
6:135418916	rs7776054	A	G	0.2604	-0.0404174	0.00407067	-0.0529	0.0342	-0.1132	0.0196	0.0533	0.0232
6:156938699	rs2817441	C	T	0.2805	-0.0259307	0.00401607	-0.013	0.0343	0.0108	0.0197	-0.0255	0.0233
6:41167763	rs62396356	A	G	0.1355	-0.0335762	0.00520325	0.0816	0.046	0.0857	0.0262	0.0034	0.0312
6:44232074	rs730775	A	G	0.4243	-0.0271208	0.00360802	0.0634	0.0308	0.0627	0.0176	-0.0049	0.0209
6:44596121	rs75492293	T	C	0.1003	-0.0493241	0.0059468	-0.0413	0.0515	-0.041	0.0295	-0.0029	0.0349
6:46893355	rs2012011	G	A	0.1355	-0.0369124	0.00523428	0.0004	0.044	0.0086	0.0252	-0.0104	0.0299
6:7145191	rs557074	T	G	0.1984	0.0310564	0.00450457	0.0458	0.038	0.0514	0.0218	0.0057	0.0258
6:7156759	rs55986493	C	T	0.0674	0.042911	0.00721331	0.2576	0.0624	0.0216	0.0356	0.2093	0.0424
7:137881690	rs7785014	T	C	0.6716	-0.0254158	0.00383132	0.0068	0.0325	0.0277	0.0187	-0.0171	0.0221
7:27191804	rs62454420	A	G	0.0715	-0.0499044	0.00702441	-0.5171	0.0588	-0.2464	0.0338	-0.2822	0.04
7:28307305	rs35110517	T	G	0.1855	0.0302643	0.00467506	0.0104	0.0396	-0.0027	0.0227	0.0191	0.0269
7:50266634	rs62445347	G	C	0.1166	0.0409753	0.00566123	-0.0003	0.0506	0.0211	0.0288	-0.0324	0.0343
7:50307334	rs4385425	A	G	0.3213	-0.0571341	0.00382948	-0.0703	0.0322	-0.0587	0.0183	-0.002	0.0218
7:50370254	rs149007767	C	T	0.162	-0.0794915	0.00510587	-0.0416	0.0438	-0.0103	0.0251	-0.0279	0.0297
7:50436731	rs78697948	A	G	0.0727	0.0620278	0.00693138	0.1182	0.0595	0.0109	0.0341	0.101	0.0403
7:50443141	rs80271829	T	C	0.087	-0.0499806	0.00637054	0.0495	0.0547	0.0211	0.0313	0.0329	0.0371
7:6502367	rs6796	T	C	0.2775	0.0502852	0.00398102	-0.0767	0.0348	-0.0254	0.0199	-0.0452	0.0236
7:92408370	rs445	C	T	0.0972	-0.0980946	0.00604892	-0.0309	0.0517	0.0227	0.0296	-0.0517	0.035
8:116597409	rs13271228	T	G	0.5657	-0.0368327	0.00360224	0.0175	0.0305	0.0563	0.0175	-0.0425	0.0207
8:11836514	rs11992162	G	A	0.5126	-0.0214265	0.00359609	0.2473	0.0306	0.1243	0.0175	0.1205	0.0207
8:6700888	rs11775706	C	T	0.4765	-0.0217474	0.00356801	0.011	0.031	-0.0073	0.0178	0.0197	0.0211
8:6880925	rs7826487	A	G	0.1174	-0.0469707	0.00562512	-0.0196	0.0486	0.025	0.0278	-0.0458	0.033
8:79144277	rs17485419	A	G	0.3099	-0.0228754	0.00385142	0.1519	0.0327	0.0507	0.0188	0.0989	0.0222
9:113912553	rs10980797	A	G	0.4898	-0.135182	0.00357669	-0.0877	0.03	-0.0324	0.0173	-0.0592	0.0204
9:127009395	rs55793580	C	T	0.1577	0.02849	0.00493362	0.1615	0.0408	0.0792	0.0236	0.0961	0.0278
9:136137106	rs687289	G	A	0.316	-0.0401909	0.00382305	-0.1005	0.0321	-0.1829	0.0186	0.0771	0.0219
9:21986847	rs3731211	T	A	0.7211	0.0286498	0.00398092	-0.0108	0.0337	0.0136	0.0195	-0.0149	0.0229
9:22151139	rs6475611	G	A	0.1621	-0.046229	0.00488492	-0.0428	0.0408	-0.034	0.0236	-0.0047	0.0278
9:91453631	rs9410380	T	C	0.5098	-0.0496272	0.00357685	-0.1283	0.03	-0.0578	0.0173	-0.0673	0.0204
9:91593290	rs62551476	T	C	0.1263	-0.0420644	0.0053756	-0.0697	0.0454	-0.0045	0.0262	-0.0684	0.0309
11:306884	NA	T	C	0.3946	-0.0223925	0.00373801	NA	NA	-0.0222	0.0192	NA	NA

## Sheet: lymphocytes
SNPs used as IVs in MR analyses testing effect of blood lymphocyte count on BP indices; additive effects are depicted on mmHg (BP indices) or SD (lymphocyte count) scale
MarkerName (CHR:BP)	ID_dbSNP49	REF	ALT	ALT_FREQ (GWAS on blood cell counts)	EFFECT lymphocytes	SE lymphocytes	EffectSBP	StdErrSBP	EffectDBP	StdErrDBP	EffectPP	StdErrPP
1:101250810	rs1041164	C	A	0.5662	-0.0367538	0.00363203	0.0452	0.0302	0.0127	0.0173	0.0273	0.0205
1:101647626	rs76382185	C	T	0.1171	-0.0432557	0.005618	-0.1408	0.048	-0.1129	0.0275	-0.0453	0.0325
1:114377568	rs2476601	A	G	0.8982	0.0563788	0.00593289	0.0571	0.0508	0.0644	0.0291	0.0023	0.0344
1:158582838	rs2157691	G	C	0.266	0.0326801	0.00406138	0.0345	0.0339	0.0324	0.0194	0.0046	0.023
1:160794497	rs504848	C	T	0.423	0.0242336	0.00363186	0.011	0.0305	0.0086	0.0175	0.0109	0.0207
1:198594782	rs12139775	C	T	0.0675	-0.0482399	0.00722807	0.0392	0.0607	0.0581	0.0347	-0.023	0.0412
1:206669465	rs3748022	C	T	0.2239	-0.034595	0.00431804	-0.0271	0.0364	0	0.0208	-0.0212	0.0247
1:247638515	rs78486847	C	T	0.1124	-0.0340167	0.00573619	0.0422	0.0477	-0.0075	0.0273	0.0468	0.0324
1:56907720	rs4319365	G	A	0.5436	-0.0217125	0.00363073	-0.0564	0.0306	-0.0481	0.0175	-0.0059	0.0208
10:25205058	rs10828723	T	C	0.3703	-0.0309074	0.00371637	-0.0166	0.0313	0.0025	0.0179	-0.0261	0.0213
10:26712483	rs7901056	T	G	0.3972	0.0227879	0.00368731	0.0737	0.0311	0.0454	0.0178	0.0254	0.0211
10:45963586	rs17157836	T	C	0.0708	-0.0423519	0.00706737	0.1506	0.0595	0.0762	0.0341	0.0831	0.0404
10:50261777	rs17011715	T	G	0.2338	-0.0373407	0.00426587	-0.0547	0.0359	-0.0548	0.0206	-0.009	0.0244
10:6091017	rs7090504	T	A	0.1996	0.035724	0.00451323	0.0129	0.0376	-0.0021	0.0216	0.0089	0.0255
10:73508791	rs748113	T	C	0.4359	-0.0343492	0.00369075	0.0648	0.0327	0.0278	0.0187	0.0359	0.0222
11:100507047	rs7939778	G	A	0.2619	0.0262433	0.00410572	0.2492	0.0346	0.161	0.0198	0.0805	0.0235
11:119029849	rs485030	T	C	0.6599	-0.0218861	0.00379149	0.0546	0.0327	0.0431	0.0187	0.0086	0.0222
11:122518525	rs6589939	A	G	0.3794	0.0409738	0.00371148	0.0454	0.0311	0.066	0.0178	-0.0196	0.0211
11:128335578	rs4937334	G	A	0.2277	-0.0299236	0.00435622	0.0407	0.0365	0.0025	0.0209	0.0323	0.0248
11:47682725	rs60515486	A	T	0.2028	-0.0384353	0.00446629	-0.2213	0.0379	-0.0926	0.0217	-0.1403	0.0258
12:101873240	rs17041439	A	C	0.0557	0.0501662	0.00788346	-0.0226	0.0679	0.0252	0.039	-0.0463	0.0463
12:111884608	rs3184504	T	C	0.5176	-0.0883647	0.00358851	-0.5779	0.0303	-0.4999	0.0175	-0.085	0.0206
12:123895906	rs28577594	G	C	0.7238	-0.0290413	0.00403824	0.1073	0.0354	0.1235	0.0203	-0.0031	0.0242
12:124399155	rs79478560	G	A	0.3685	-0.0220164	0.00375078	-0.0893	0.0315	-0.0284	0.0182	-0.0571	0.0215
12:12877983	rs77216612	A	G	0.2875	0.03121	0.00398763	-0.28	0.0335	-0.131	0.0193	-0.151	0.0228
12:48208368	rs11168249	T	C	0.4606	-0.0230135	0.00362729	-0.0647	0.0303	-0.028	0.0175	-0.0413	0.0207
12:6502832	rs10466905	G	A	0.1919	0.0721391	0.00460054	0.0617	0.0392	0.0489	0.0225	0.0109	0.0267
12:9910132	rs10844706	C	A	0.3715	0.0686041	0.00373489	0.0014	0.0311	-0.0182	0.018	0.0099	0.0212
12:9929679	rs1861090	A	G	0.2966	-0.0656422	0.00395762	-0.0431	0.0327	-0.0067	0.0189	-0.0346	0.0223
13:114920867	rs9590390	G	A	0.2945	0.0314031	0.00395072	-0.0356	0.0334	-0.0341	0.0193	-0.003	0.0228
14:103382038	rs2224234	A	C	0.2009	0.0355251	0.00454118	-0.0117	0.0377	0.0378	0.0217	-0.0595	0.0257
14:35559126	rs2038255	C	T	0.1895	-0.0334363	0.00467046	-0.0422	0.0392	-0.0265	0.0226	-0.0246	0.0267
14:35871093	rs696	C	T	0.3634	0.0270596	0.00373784	0.3049	0.0314	0.0983	0.0181	0.2107	0.0214
14:64926097	rs2281603	T	C	0.2427	0.0298429	0.0042246	0.0775	0.0351	0.0034	0.0202	0.0704	0.0239
14:75981856	rs175714	T	C	0.5791	0.0243653	0.00367104	0.0243	0.0306	0.0007	0.0176	0.0174	0.0208
15:91045408	rs3540	G	A	0.3238	0.0377124	0.00385491	0.1127	0.0324	0.0511	0.0187	0.0532	0.0221
16:11062936	rs17229044	C	T	0.2091	-0.0255305	0.004428	0.0075	0.0367	-0.0365	0.0212	0.0439	0.025
16:30482803	rs12716977	T	C	0.517	0.0594495	0.00365215	0.0001	0.0304	0.0102	0.0175	-0.0087	0.0208
16:4120076	rs12598529	G	A	0.6472	0.0218562	0.00378581	0.1011	0.0312	0.064	0.0181	0.0447	0.0213
16:57075180	rs7192652	A	G	0.479	0.0277413	0.00362575	0.0711	0.0304	0.0244	0.0176	0.0431	0.0207
16:84582965	rs247826	C	T	0.2213	0.0436156	0.00436811	-0.0311	0.0369	0.0019	0.0212	-0.0322	0.0251
17:17707105	rs3818717	T	C	0.5923	-0.0260531	0.0036819	-0.0903	0.031	-0.0407	0.0179	-0.0523	0.0211
17:2729652	rs6502555	T	C	0.2706	0.0352527	0.00413455	0.0124	0.0354	-0.0049	0.0203	0.0112	0.0242
17:2883588	rs17762452	C	A	0.3187	-0.0287751	0.00385522	0.0207	0.0321	0.0195	0.0186	-0.005	0.0219
17:4624966	rs9913156	C	T	0.7517	-0.0328406	0.00418064	-0.0679	0.0359	-0.102	0.0207	0.0374	0.0245
17:4738958	rs9895848	C	T	0.3509	-0.0304597	0.0039562	-0.0476	0.0343	0.0008	0.0197	-0.0538	0.0233
17:57801597	rs8081108	G	T	0.5584	0.0213818	0.00365813	-0.1582	0.0306	-0.0421	0.0177	-0.1169	0.0209
17:72691928	rs2034310	T	C	0.813	0.0270676	0.00461108	-0.0089	0.0389	0.0236	0.0225	-0.0375	0.0266
17:74389890	rs11077815	T	C	0.6238	-0.0246314	0.00371099	0.0343	0.0311	0.0564	0.0179	-0.0245	0.0212
19:10395683	rs5498	A	G	0.4247	-0.0411527	0.00362553	-0.0684	0.0305	-0.055	0.0176	-0.0138	0.0207
19:10459969	rs35251378	G	A	0.2944	0.0413166	0.00397206	-0.0531	0.0337	-0.0345	0.0194	-0.007	0.023
19:1079959	rs36084354	G	A	0.092	-0.0589272	0.00621913	0.1502	0.056	0.0578	0.032	0.0875	0.0382
19:13948312	rs10422126	G	A	0.3356	0.0379297	0.0038486	0.0536	0.0328	-0.0215	0.0189	0.0732	0.0224
19:16442019	rs55908509	G	A	0.3292	-0.0686606	0.00384302	-0.0347	0.0341	-0.0626	0.0195	0.022	0.0232
19:16576991	rs10408945	G	T	0.1453	0.0693981	0.0051115	-0.0018	0.0429	-0.0103	0.0247	0.009	0.0292
19:18114000	rs12981683	C	T	0.2194	-0.0282847	0.0044595	0.0203	0.0374	-0.0271	0.0215	0.0379	0.0255
19:44260929	rs61387190	C	T	0.1575	0.0352164	0.00494173	-0.0208	0.0414	0.044	0.024	-0.052	0.0282
19:47689921	rs3745621	C	G	0.2585	0.0337665	0.00410724	0.0822	0.0344	0.075	0.0199	0.0194	0.0234
2:103086770	rs990171	A	C	0.7739	0.0346951	0.00429111	0.0009	0.036	0.0131	0.0207	-0.0002	0.0244
2:111607401	rs7576541	C	T	0.6786	0.0349481	0.00384571	0.0226	0.0322	-0.0013	0.0185	0.0277	0.0219
2:113973632	rs2019137	G	A	0.4808	0.0238481	0.00360232	0.0408	0.0301	-0.0055	0.0173	0.0473	0.0204
2:143886819	rs79716587	G	A	0.1275	-0.04681	0.00547312	-0.0466	0.0485	-0.0488	0.0276	-0.0074	0.0328
2:161306828	rs113678689	G	C	0.199	-0.04354	0.00450598	-0.0385	0.0377	-0.0179	0.0216	-0.0262	0.0256
2:182012014	rs6433895	A	C	0.3222	-0.048549	0.00386075	0.0199	0.0322	0.0302	0.0185	-0.0152	0.0218
2:182157839	rs6760805	A	G	0.3763	0.0434413	0.00373016	-0.0894	0.0314	-0.0649	0.018	-0.0283	0.0213
2:202124502	rs6735656	G	T	0.746	0.037288	0.00412989	-0.0455	0.0343	-0.0489	0.0197	-0.0028	0.0233
2:227291731	rs11676298	C	G	0.1931	0.0285807	0.00456709	0.0628	0.0385	0.0443	0.0221	0.0147	0.0262
2:232579379	rs58106596	G	A	0.2227	-0.0313361	0.00435687	-0.0707	0.0364	-0.0638	0.0209	-0.0076	0.0247
2:24238928	rs72781680	C	T	0.1355	0.0693065	0.00524997	0.0081	0.0445	0.0081	0.0255	-0.0077	0.0302
2:25488819	rs7578575	T	A	0.2942	0.0400493	0.00398503	0.0991	0.0334	0.0412	0.0191	0.0558	0.0226
2:27730940	rs1260326	T	C	0.6053	-0.025744	0.0036637	-0.1457	0.0307	-0.0534	0.0176	-0.0868	0.0208
2:43451957	rs149290349	G	A	0.0762	-0.072423	0.0069547	0.1565	0.0594	-0.0155	0.034	0.1828	0.0402
20:1930885	rs4618126	G	A	0.2627	-0.0538904	0.00409423	-0.0164	0.0342	-0.0053	0.0198	-0.0121	0.0233
20:31352585	rs4911253	A	G	0.4556	0.0217392	0.00361777	0.0867	0.0304	0.0134	0.0175	0.0724	0.0207
20:49105785	rs6122940	G	T	0.0962	0.0369399	0.00618808	-0.0911	0.0508	-0.0412	0.0294	-0.0551	0.0347
20:57748369	rs259981	T	A	0.3597	-0.0243979	0.00378136	0.1152	0.0321	0.1073	0.0185	0.0105	0.0218
21:16804367	rs1297255	C	T	0.4321	0.0232939	0.00364331	0.0875	0.0304	0.0578	0.0176	0.0334	0.0207
21:47961386	rs2070433	G	A	0.2244	-0.026471	0.00431624	-0.0142	0.036	0.0308	0.0208	-0.0423	0.0245
22:19968971	rs2073748	G	A	0.349	0.0244228	0.00377265	0.2183	0.0317	0.0157	0.0183	0.2058	0.0216
22:21916166	rs5754100	T	C	0.1939	-0.0461101	0.00462018	-0.1403	0.0402	-0.0029	0.0231	-0.1334	0.0274
22:29269692	rs8141529	A	G	0.2611	-0.0239443	0.00409325	0.104	0.0341	0.0429	0.0197	0.0677	0.0232
22:30577771	rs714027	A	G	0.5538	-0.0341588	0.00361378	-0.0415	0.0303	-0.0278	0.0175	-0.0061	0.0206
3:12266804	rs1822534	A	G	0.3939	-0.0373015	0.00367943	-0.109	0.0309	-0.0581	0.0177	-0.0527	0.0209
3:123105643	rs59107033	C	T	0.224	-0.0279166	0.00435882	0.004	0.0361	-0.0317	0.0207	0.0352	0.0245
3:141147414	rs7650602	T	C	0.4495	0.0290341	0.00366145	0.0905	0.0308	0.1301	0.0176	-0.0403	0.0209
3:170859893	rs13315469	A	G	0.344	0.0217735	0.00377809	0.0126	0.0318	-0.0039	0.0182	0.0129	0.0216
3:18751611	rs35963943	G	A	0.178	0.0345166	0.00468851	0.0893	0.0398	0.0678	0.0228	0.0311	0.027
3:196516288	rs13092376	A	C	0.4194	-0.0356468	0.00367703	0.0113	0.0308	-0.019	0.0176	0.0198	0.0209
3:28303030	rs4502545	G	A	0.1762	0.0363193	0.0047486	0.0503	0.0398	0.0517	0.0228	0.0046	0.027
3:39307162	rs3732378	G	A	0.1737	0.0294283	0.00473448	-0.0171	0.0399	-0.025	0.0229	0.0177	0.0271
3:56849749	rs1354034	T	C	0.599	0.025544	0.00366271	0.064	0.0312	0.0348	0.0179	0.0325	0.0212
4:38137353	rs658349	C	G	0.3322	-0.0303585	0.00383456	-0.102	0.0323	-0.0146	0.0186	-0.0914	0.0219
4:38372055	rs1386622	T	G	0.6806	0.06988	0.00388292	-0.2337	0.0324	-0.1225	0.0186	-0.1155	0.022
4:38684201	rs6531656	C	T	0.8509	0.059894	0.00508489	0.1418	0.0419	0.0581	0.0241	0.0825	0.0285
4:80927001	rs12504282	C	T	0.5284	-0.0354476	0.00359894	0.0855	0.0303	0.0362	0.0174	0.0469	0.0205
4:83556706	rs6832951	A	G	0.1848	-0.0424668	0.00465416	0.0117	0.0383	0.0263	0.022	-0.0103	0.026
5:131801726	rs2522056	G	A	0.1857	0.0295444	0.00461338	-0.0476	0.0382	0.035	0.022	-0.0762	0.0259
5:35849941	rs62355272	C	A	0.2572	0.0568497	0.00411798	0.0178	0.0342	0.0218	0.0197	-0.0079	0.0232
6:108053969	rs6568490	G	T	0.1623	0.0291977	0.00490463	0.1229	0.0411	0.0488	0.0235	0.0666	0.0279
6:122719631	rs516805	G	T	0.7083	0.032555	0.00395477	-0.0779	0.0331	-0.023	0.019	-0.0632	0.0225
6:130349119	rs6569648	C	T	0.7583	0.0267454	0.00419503	-0.0174	0.0355	0.0327	0.0204	-0.0428	0.0241
6:135431640	rs9494142	T	C	0.2495	-0.0402206	0.00415889	-0.0668	0.0348	-0.1159	0.02	0.0415	0.0237
6:6901659	rs2326837	A	G	0.3625	0.0253595	0.00373707	0.0778	0.0324	0.0105	0.0185	0.0719	0.022
6:7140831	rs1285886	G	A	0.1958	0.0289374	0.00458043	0.0477	0.0382	0.053	0.0219	0.0056	0.0259
6:90976768	rs72928038	G	A	0.1783	-0.0340843	0.0047014	0.0628	0.0406	0.0463	0.0233	0.0117	0.0275
7:150317278	rs13230583	T	C	0.2055	0.0275164	0.00444931	-0.1693	0.0372	-0.1255	0.0213	-0.0576	0.0253
7:22746564	rs13242809	T	A	0.2745	-0.0262918	0.0040546	-0.0534	0.0345	0.0245	0.0198	-0.0856	0.0234
7:28178262	rs4722762	G	T	0.1957	-0.0290518	0.00456179	0.1157	0.0379	0.0512	0.0218	0.061	0.0257
7:39972125	rs10243593	G	A	0.4708	-0.0232701	0.00362798	-0.0272	0.0303	-0.0303	0.0174	0.0015	0.0206
7:45009341	rs3735485	A	G	0.8457	0.0496395	0.00497849	0.0568	0.0419	-0.0062	0.0241	0.0666	0.0284
7:6524843	rs2347784	C	G	0.2712	0.0262995	0.00405833	-0.0661	0.0345	-0.0222	0.0198	-0.0402	0.0234
8:101388283	rs11779535	G	A	0.1339	0.0326205	0.00528301	0.0627	0.0442	0.019	0.0253	0.0509	0.0299
8:10673008	rs11250079	T	C	0.3051	0.0232705	0.00392104	-0.193	0.033	-0.0826	0.0188	-0.1043	0.0223
8:129012574	rs10087240	C	T	0.4563	0.0240502	0.00365341	0.0126	0.0305	-0.0087	0.0175	0.0219	0.0207
8:130976074	rs16904181	G	A	0.3023	0.0254708	0.00395373	-0.0499	0.0334	-0.015	0.0192	-0.0213	0.0226
8:41630447	rs4737010	G	A	0.2282	0.0310162	0.00431117	0.0335	0.0362	0.0528	0.0208	-0.0249	0.0246
8:79657263	rs2919917	T	C	0.2503	0.0490982	0.00417824	-0.0284	0.0345	-0.006	0.0198	-0.0204	0.0234
9:123685092	rs1014530	T	C	0.5694	0.023548	0.00362927	-0.1473	0.0302	-0.0067	0.0174	-0.1351	0.0206
9:21986847	rs3731211	T	A	0.7211	0.0397903	0.0040158	-0.0108	0.0337	0.0136	0.0195	-0.0149	0.0229
9:22151139	rs6475611	G	A	0.1621	-0.0511839	0.00492701	-0.0428	0.0408	-0.034	0.0236	-0.0047	0.0278
9:82297990	rs10867411	A	G	0.6391	-0.0276211	0.00374279	0.0493	0.0313	0.0203	0.0181	0.0335	0.0213

## Sheet: eosinophils
SNPs used as IVs in MR analyses testing effect of blood eosinophil count on BP indices; additive effects are depicted on mmHg (BP indices) or SD (eosinophil count) scale
MarkerName (CHR:BP)	ID_dbSNP49	REF	ALT	ALT_FREQ (GWAS on blood cell counts)	EFFECT eosinophils	SE eosinophils	EffectSBP	StdErrSBP	EffectDBP	StdErrDBP	EffectPP	StdErrPP
1:101625883	rs1754541	A	G	0.3007	0.0304422	0.00390714	-0.0277	0.0329	0.0021	0.0189	-0.0289	0.0224
1:101652522	rs111759324	C	T	0.1109	-0.0421873	0.0056905	0.0734	0.0483	0.0445	0.0277	0.0322	0.0328
1:12099345	rs35249183	A	G	0.0996	0.0484915	0.00610677	0.1289	0.0534	0.1197	0.0305	0.0094	0.0362
1:150595537	rs11204682	G	T	0.2247	-0.0382796	0.00429809	0.1561	0.0365	0.0733	0.0209	0.0959	0.0247
1:199012478	rs1036332	A	C	0.738	-0.0381039	0.00408193	-0.0283	0.0341	-0.0252	0.0196	0.0014	0.0231
1:221051566	rs41369048	A	G	0.1224	-0.0318625	0.00550891	0.1313	0.0459	0.0308	0.0264	0.0878	0.0311
1:23847464	rs2075995	C	A	0.5011	-0.0230647	0.00354616	-0.0674	0.0301	-0.0003	0.0172	-0.0614	0.0204
1:24199364	rs2501426	G	A	0.5691	0.02407	0.00359027	0.1092	0.0321	0.0554	0.0182	0.0637	0.0218
1:42371414	rs2147904	T	C	0.5645	0.0277854	0.00359481	-0.2895	0.0303	-0.1053	0.0174	-0.1759	0.0206
1:65423447	rs12408934	G	A	0.1013	-0.0443407	0.00590455	0.0548	0.0503	0.0161	0.0288	0.0517	0.0342
1:65491914	rs556670	C	A	0.1251	0.0386693	0.00540585	0.0147	0.0452	-0.0005	0.0259	0.005	0.0307
1:8504421	rs159963	C	A	0.5826	0.0256402	0.00363378	0.1634	0.0309	0.0905	0.0177	0.0845	0.0209
1:87752000	rs6684992	A	T	0.1198	0.041979	0.00549488	-0.0812	0.0468	-0.0229	0.0268	-0.0376	0.0317
1:9355472	rs2072735	A	C	0.7539	0.0266836	0.00415207	-0.1152	0.0366	-0.0042	0.0209	-0.106	0.0248
10:28780373	rs2998286	T	C	0.7695	0.0303583	0.00424835	-0.0323	0.0362	-0.0626	0.0207	0.0288	0.0246
10:64388631	rs10995240	G	C	0.3688	-0.0437518	0.0036826	0.0988	0.0311	0.0765	0.0179	0.0139	0.0211
10:8115362	rs10905284	C	A	0.5748	-0.0210609	0.00364244	-0.0421	0.0311	-0.0243	0.0178	-0.0248	0.0211
10:8578342	rs1830951	C	A	0.4714	-0.0252227	0.00357656	-0.019	0.0304	-0.0152	0.0175	0.0002	0.0207
10:9036982	rs1912580	G	C	0.1536	0.0388432	0.00496067	0.0218	0.0428	0.0096	0.0245	0.0111	0.0291
10:94450233	rs9420589	G	T	0.4313	-0.0296925	0.00366855	-0.1535	0.0308	-0.0822	0.0176	-0.0749	0.0208
10:993729	rs11253530	T	C	0.2145	0.0409946	0.00433036	0.1067	0.0372	0.0811	0.0213	0.0302	0.0253
11:116590787	rs6589563	G	A	0.0786	-0.0410643	0.00667191	0.0942	0.0558	0.0708	0.0321	0.0354	0.0379
11:116805064	rs77204473	T	G	0.0553	0.0528139	0.00780047	-0.2515	0.0658	-0.1313	0.0378	-0.1101	0.0448
11:128216692	rs4937323	C	T	0.5641	0.0229416	0.0035915	-0.0236	0.0303	-0.0102	0.0174	-0.0155	0.0206
11:61571382	rs174549	G	A	0.3091	-0.0270285	0.00384582	-0.04	0.0329	0.0561	0.0188	-0.1011	0.0223
11:65665256	rs634534	A	G	0.5409	0.0363658	0.00360904	-0.0816	0.0305	-0.007	0.0175	-0.0677	0.0207
11:76248630	rs61894547	C	T	0.0506	0.086533	0.00822898	-0.0248	0.0712	-0.0209	0.0407	-0.0238	0.0483
11:76293758	rs7936323	G	A	0.4769	0.0480899	0.0035674	0.0851	0.0302	0.0432	0.0173	0.041	0.0205
12:112007756	rs653178	C	T	0.5169	-0.101912	0.00355583	-0.5757	0.0304	-0.5008	0.0175	-0.0825	0.0207
12:4318723	rs12820863	C	T	0.3518	0.0228332	0.00387312	0.0103	0.033	-0.0024	0.019	0.0125	0.0225
12:56449435	rs7302200	G	A	0.3413	0.027462	0.00376398	-0.1295	0.0321	-0.0996	0.0185	-0.0322	0.0219
12:57489709	rs1059513	T	C	0.1072	-0.0496453	0.00574093	-0.013	0.0494	-0.0043	0.0284	-0.0095	0.0336
12:92519289	rs7135535	G	A	0.4494	-0.0252731	0.00359376	0.0131	0.0302	-0.0086	0.0175	0.0235	0.0206
12:980925	rs11613704	C	A	0.2008	0.0296302	0.00446242	-0.155	0.0384	-0.0736	0.0221	-0.0767	0.0262
13:40355913	rs9532434	T	C	0.6503	0.0253341	0.00374424	-0.0716	0.0315	-0.0263	0.0182	-0.0392	0.0215
13:99877471	rs7332672	C	T	0.6171	0.0321165	0.00364744	-0.0487	0.0309	-0.0367	0.0178	-0.0081	0.021
14:23589057	rs2239633	G	A	0.4845	0.0423929	0.00355868	-0.0824	0.0302	-0.0393	0.0174	-0.0279	0.0206
14:25461989	rs2038700	T	C	0.3935	0.0218706	0.00365985	-0.0089	0.0307	-0.0354	0.0177	0.0227	0.0209
14:75975648	rs175705	C	G	0.7193	0.0348088	0.00397193	-0.0015	0.0335	0.0003	0.0193	-0.0115	0.0228
14:93077611	rs72699818	T	C	0.1826	-0.0336562	0.00463747	-0.1645	0.0403	-0.0245	0.0232	-0.1472	0.0275
14:94417531	rs11555542	T	C	0.0637	0.0681416	0.00730996	-0.237	0.0676	-0.0241	0.0387	-0.2044	0.046
15:67449660	rs2033784	A	G	0.2964	0.0255552	0.0038974	-0.0631	0.0327	0.0047	0.0189	-0.0574	0.0223
15:80194247	rs2115536	C	T	0.5664	0.0311121	0.00360016	-0.028	0.0302	-0.0223	0.0174	-0.0071	0.0206
16:11210447	rs12935413	G	A	0.3528	-0.0482038	0.00373768	0.0434	0.0315	-0.002	0.0182	0.0504	0.0214
16:11320662	rs8046011	G	A	0.7156	-0.0384474	0.00400192	0.0056	0.034	-0.0192	0.0196	0.0333	0.0232
16:27349168	rs3785356	C	T	0.2971	0.02757	0.00393529	-0.0318	0.033	0.0043	0.019	-0.038	0.0224
16:30103160	rs3809627	C	A	0.4018	0.0311708	0.00363589	0.0511	0.0313	0.0513	0.018	-0.0033	0.0213
16:30592110	rs74249949	A	G	0.1774	-0.0306765	0.00482397	0.0154	0.042	0.1382	0.0242	-0.124	0.0287
16:68294800	rs7672	C	G	0.714	0.0246413	0.00398239	-0.0742	0.0338	-0.0625	0.0195	-0.0064	0.023
16:85810349	rs301161	G	A	0.8486	0.0324852	0.00498813	0.0661	0.0421	0.0271	0.0243	0.0331	0.0286
16:86017663	rs17445836	G	A	0.231	0.0268611	0.00424968	0.0367	0.0368	-0.0043	0.0212	0.0335	0.0251
17:4522241	rs149206763	G	A	0.146	-0.041036	0.00511159	0.0527	0.0446	0.0639	0.0257	-0.005	0.0304
17:47398070	rs9889262	T	A	0.3659	0.0274811	0.00371193	0.2602	0.0312	0.2283	0.018	0.0345	0.0212
18:61251973	rs12968338	C	T	0.7117	0.0257381	0.00397115	-0.052	0.0332	-0.0304	0.0192	-0.0245	0.0226
19:1079959	rs36084354	G	A	0.092	-0.0427578	0.0061645	0.1502	0.056	0.0578	0.032	0.0875	0.0382
19:1104078	rs4807542	G	A	0.1694	-0.0327061	0.00480296	-0.0131	0.0403	0.0024	0.0233	-0.0136	0.0275
19:16427111	rs410867	A	G	0.2165	-0.0600255	0.00433794	-0.0732	0.0369	-0.0446	0.0213	-0.0211	0.0252
19:16430149	rs75009320	G	A	0.1734	0.0687684	0.00474421	-0.0798	0.0407	-0.0425	0.0234	-0.0601	0.0277
19:40226275	rs395892	A	G	0.6706	0.0607987	0.00378928	0.0119	0.0318	0.004	0.0184	0.0082	0.0217
19:45742902	rs145605569	C	T	0.259	-0.0328637	0.00409706	0.225	0.0349	0.1501	0.0202	0.0782	0.0238
19:46224971	rs36120341	C	T	0.3619	0.025655	0.0037327	-0.1943	0.0319	-0.0372	0.0184	-0.1544	0.0217
19:46359794	rs76793172	C	T	0.0921	-0.0524541	0.00616945	0.0848	0.0514	-0.0414	0.0297	0.1151	0.0351
19:49458262	rs4645881	C	T	0.8535	0.0328642	0.00508632	-0.0296	0.0432	0.0278	0.0249	-0.0527	0.0295
2:111900560	rs17484848	T	C	0.1031	0.0629652	0.00588905	0.0315	0.05	0.0243	0.0287	0.0024	0.0339
2:112388532	rs4848100	C	T	0.768	0.0314298	0.00426212	0.0501	0.0357	0.0218	0.0205	0.0234	0.0242
2:213824045	rs12619285	A	G	0.265	-0.0618602	0.00403855	0.0312	0.0339	0.0034	0.0194	0.0269	0.023
2:213898232	rs1586068	A	G	0.9173	-0.0517353	0.00652305	-0.0137	0.054	-0.0234	0.031	0.006	0.0367
2:8439629	rs10165200	G	A	0.3713	-0.0297281	0.00368129	0.0169	0.031	0.0064	0.0178	0.0054	0.0211
2:97201682	rs2579500	G	A	0.3888	0.0475609	0.00364957	-0.0325	0.0311	0.1339	0.0178	-0.1684	0.0211
21:36283811	rs28567906	A	G	0.0883	0.0446216	0.00638761	-0.0123	0.0546	-0.0454	0.0315	0.02	0.0372
21:36398586	rs56117721	T	A	0.0727	-0.109434	0.00690894	0.0065	0.0579	-0.0114	0.0335	0.0032	0.0395
21:36450841	rs8133974	C	T	0.1444	0.0407949	0.00505639	0.1314	0.0428	0.1047	0.0247	0.0351	0.0292
21:36712588	rs8129030	T	A	0.6309	0.0272863	0.00371563	0.0729	0.0313	0.0435	0.0181	0.0242	0.0213
21:45662979	rs9974367	C	G	0.3845	0.0229707	0.00369701	0.0025	0.0315	0.0101	0.0182	-0.0051	0.0214
22:24621826	rs7288670	A	G	0.3076	-0.0230791	0.00386302	0.0401	0.0334	0.0169	0.0193	0.0239	0.0228
22:37258503	rs4821544	T	C	0.308	0.0279895	0.00387355	0.0043	0.0331	-0.0104	0.0191	0.0065	0.0225
22:41404939	rs743002	T	C	0.0655	-0.0622583	0.00724592	0.1033	0.0634	0.0577	0.0364	0.0421	0.0432
3:10227980	rs114743735	C	G	0.0593	0.0484753	0.00753598	-0.1063	0.0676	-0.0402	0.0386	-0.06	0.0458
3:112686075	rs1032726	T	C	0.4671	-0.0241943	0.00358075	-0.0363	0.0302	-0.0122	0.0173	-0.0178	0.0205
3:12334991	rs2960422	G	A	0.6019	-0.0321328	0.00363543	-0.0272	0.031	-0.0219	0.0177	-0.0041	0.021
3:128316435	rs4328821	A	G	0.1075	-0.130803	0.0057361	0.05	0.0488	-0.0409	0.028	0.0757	0.0331
3:128336298	rs2492286	G	T	0.1543	0.0431462	0.00497272	0.0243	0.0426	0.0287	0.0244	-0.0025	0.0289
3:169487501	rs9811216	T	C	0.2614	0.0286991	0.00407766	-0.2725	0.0346	-0.0832	0.0198	-0.1877	0.0235
3:3153339	rs1695315	G	A	0.6054	-0.0302672	0.00368074	-0.0069	0.0316	-0.0106	0.0181	-0.0049	0.0214
3:33047283	rs34064757	G	A	0.3671	0.0273087	0.00375097	0.0418	0.0314	0.0156	0.018	0.0185	0.0213
3:42906116	rs2228467	T	C	0.0615	0.0697149	0.00740819	-0.0498	0.0625	-0.0222	0.0359	-0.0427	0.0424
3:51371323	rs73078622	A	G	0.0707	-0.0512434	0.00707478	-0.1214	0.0652	-0.0722	0.037	-0.0456	0.0442
4:38657819	rs75504410	G	A	0.0678	-0.056051	0.00711303	-0.0021	0.0599	0.0191	0.0343	-0.0065	0.0407
4:38677062	rs68191221	A	G	0.2151	0.063632	0.00434762	0.1349	0.0371	0.0737	0.0213	0.0449	0.0252
4:83547862	rs17005891	G	A	0.1848	-0.0573153	0.00459509	0.0249	0.0385	0.0349	0.0221	-0.0062	0.0261
5:10624866	rs10062687	T	G	0.2342	0.0264053	0.00422779	-0.0192	0.0356	0.0049	0.0204	-0.0202	0.0241
5:110401872	rs1837253	T	C	0.7393	0.0396041	0.00406281	-0.0213	0.0344	-0.0239	0.0197	-0.0035	0.0233
5:131412238	rs25884	A	G	0.2054	0.0684124	0.00441086	-0.0294	0.0374	0.0658	0.0215	-0.0919	0.0254
5:131804347	rs2248116	C	A	0.5626	0.0731662	0.00350896	0.0877	0.0309	0.1409	0.0177	-0.049	0.0209
5:131903928	rs2706345	G	A	0.1923	0.0799056	0.00451212	-0.0181	0.0376	0.038	0.0216	-0.0483	0.0256
5:133619966	rs62381364	C	T	0.1129	0.03347	0.00565175	-0.035	0.0508	-0.0051	0.029	-0.0451	0.0344
5:141499041	rs1036207	A	G	0.6161	0.0450362	0.00366498	0.0253	0.0312	0.0233	0.0179	0.0059	0.0212
5:148200011	rs56330463	T	C	0.5509	0.0391538	0.00364521	0.1189	0.0307	0.0742	0.0176	0.0471	0.0208
5:150461049	rs960709	A	G	0.2382	-0.0341258	0.00422481	-0.029	0.0353	-0.0213	0.0203	-0.0037	0.024
5:35844125	rs1961220	G	A	0.3398	-0.0328697	0.00376501	0.018	0.0319	0.0248	0.0183	-0.0032	0.0216
6:107444153	rs6568466	T	C	0.547	0.0346155	0.00364376	0.073	0.0317	0.0247	0.0181	0.0472	0.0215
6:135424179	rs35959442	C	G	0.2708	-0.0366371	0.00399737	-0.0458	0.0337	-0.1058	0.0194	0.0531	0.0229
6:209159	rs11242709	C	T	0.208	-0.0332309	0.00451242	0.0253	0.0391	0.0195	0.0224	0.0005	0.0265
6:42197707	rs61612642	C	T	0.1662	0.0311469	0.00484099	0.1038	0.042	0.0536	0.024	0.0542	0.0285
6:577820	rs9504361	A	G	0.4484	-0.0347443	0.00369536	-0.0414	0.0308	-0.0204	0.0177	-0.0233	0.0209
6:90956409	rs62408225	A	G	0.3514	-0.0405599	0.00372248	0.0465	0.0316	0.0275	0.0181	0.0118	0.0214
7:112782556	rs12705849	G	A	0.4081	-0.0222855	0.00362486	0.025	0.0312	0.0259	0.0179	0.0083	0.0212
7:148869277	rs4727027	G	A	0.6311	0.0440439	0.00371044	0.0549	0.0314	0.0429	0.018	0.0097	0.0213
7:3171020	rs13223928	T	C	0.4988	-0.027465	0.00362851	0.0346	0.0309	0.0234	0.0177	0.0115	0.021
7:37403647	rs77972791	A	G	0.105	0.0455456	0.00582146	-0.0378	0.0493	-0.0119	0.0283	-0.0078	0.0334
7:50807425	rs17548938	G	A	0.0862	-0.03816	0.00635291	-0.0674	0.0535	-0.08	0.0307	0.0174	0.0363
7:75442730	rs2302006	T	G	0.1863	-0.0582352	0.00457596	0.0129	0.0391	-0.0023	0.0224	0.0139	0.0266
7:75481612	rs6969965	T	C	0.9065	-0.0721411	0.00615296	-0.0718	0.0517	-0.0186	0.0296	-0.0536	0.0351
7:92236829	rs4272	A	G	0.2112	0.0258975	0.00438629	-0.2943	0.0373	0.0321	0.0214	-0.3272	0.0253
7:92408370	rs445	C	T	0.0972	-0.0529134	0.00603564	-0.0309	0.0517	0.0227	0.0296	-0.0517	0.035
8:119939859	rs7834745	A	G	0.1897	-0.0280335	0.00458098	0.0073	0.0386	-0.039	0.0222	0.0481	0.0262
8:129004975	rs11786130	G	A	0.3452	-0.0351764	0.00375216	0.0197	0.0316	0.0075	0.0181	0.0124	0.0214
8:61636887	rs35914442	A	G	0.0898	-0.0505945	0.00625859	-0.0478	0.0524	-0.0405	0.0301	-0.0198	0.0356
8:61679038	rs13277976	A	T	0.7588	-0.0315335	0.00416171	-0.0351	0.0354	0.0295	0.0203	-0.0616	0.024
9:113640132	rs547116	T	A	0.3818	0.0334875	0.00366108	-0.0168	0.0307	0.0359	0.0177	-0.0485	0.0209
9:117696336	rs726657	C	T	0.4073	-0.0242951	0.00366646	0.0031	0.0306	-0.0055	0.0177	0.0094	0.0209
9:135880469	rs605642	C	A	0.5804	0.0268787	0.00363888	0.0218	0.0306	0.0105	0.0177	0.0194	0.0209
9:139356987	rs57994353	T	C	0.2994	0.0231179	0.0038796	0.0081	0.0327	0.0805	0.0189	-0.0666	0.0223
9:4793798	rs296847	G	T	0.6619	0.022215	0.00380751	0.0243	0.0319	-0.0106	0.0184	0.0422	0.0217
9:5075628	rs10283564	C	G	0.2514	0.0334238	0.00410586	0.0287	0.0343	-0.0105	0.0198	0.0375	0.0234
9:6193455	rs2381416	C	A	0.7369	-0.0917971	0.00403855	-0.0091	0.034	-0.01	0.0196	0.0066	0.0232
11:309127	NA	A	G	0.3207	0.0340275	0.00384029	NA	NA	-0.051	0.0201	NA	NA

## Sheet: basophils
SNPs used as IVs in MR analyses testing effect of blood basophil count on BP indices; additive effects are depicted on mmHg (BP indices) or SD (basophil count) scale
MarkerName (CHR:BP)	ID_dbSNP49	REF	ALT	ALT_FREQ (GWAS on blood cell counts)	EFFECT basophils	SE basophils	EffectSBP	StdErrSBP	EffectDBP	StdErrDBP	EffectPP	StdErrPP
1:159175354	rs12075	G	A	0.58	0.0346934	0.00353254	-0.0113	0.0305	-0.0002	0.0175	-0.0133	0.0207
1:205144363	rs11579220	G	T	0.4382	-0.0270716	0.00351997	-0.0163	0.0306	0.01	0.0175	-0.0154	0.0207
1:205653756	rs6685188	T	C	0.7656	0.0280552	0.00406176	0.0127	0.0351	0.0024	0.0201	0.0122	0.0238
1:212558397	rs792448	T	A	0.3442	0.0282388	0.0036896	-0.0057	0.0318	0.0107	0.0182	-0.0279	0.0216
1:236102886	rs6701752	G	A	0.8923	0.0765944	0.00566593	-0.0417	0.0487	-0.0103	0.0279	-0.0316	0.033
1:87739219	rs1537061	T	C	0.0983	-0.0462796	0.00586802	-0.0565	0.05	-0.013	0.0287	-0.0234	0.0339
10:102119000	rs55710213	C	T	0.361	-0.0222364	0.00372118	0.0611	0.0323	0.0672	0.0185	-0.0089	0.022
10:126383363	rs4450131	T	C	0.5249	0.0219983	0.00353024	0.0315	0.0302	0.0067	0.0173	0.0191	0.0205
10:26741174	rs2992262	C	T	0.6074	-0.0251094	0.00359515	-0.0766	0.031	-0.0502	0.0178	-0.0217	0.0211
11:2323198	rs734095	C	G	0.1138	-0.0410548	0.00553758	-0.1065	0.0486	-0.0799	0.0278	-0.0242	0.0331
12:112059557	rs11065979	C	T	0.4389	0.0250959	0.00352409	0.5235	0.0309	0.4494	0.0178	0.0818	0.021
14:23592517	rs28479481	C	T	0.0616	0.0706755	0.0072731	-0.0095	0.0646	0.0156	0.0371	-0.0264	0.0439
15:91009484	rs2074585	G	A	0.5143	-0.0288119	0.00349147	0.0708	0.0307	0.0214	0.0177	0.0388	0.0209
16:16123459	rs924135	A	T	0.6139	-0.0231548	0.00358875	-0.0648	0.0307	-0.009	0.0177	-0.0575	0.0209
16:88517722	rs12447180	T	C	0.3224	0.0324672	0.00374756	-0.0327	0.0333	0.08	0.0191	-0.1154	0.0227
17:38143548	rs4065321	C	T	0.5363	-0.0507289	0.00350723	-0.0099	0.03	0.0004	0.0173	-0.0071	0.0204
17:57911230	rs1292061	A	G	0.5556	0.0214696	0.0035021	-0.1639	0.0304	-0.042	0.0175	-0.1206	0.0207
19:19467937	rs2285627	T	C	0.6675	-0.0226155	0.00373753	-0.0512	0.0323	-0.0462	0.0186	0.0001	0.022
19:33755439	rs34129834	T	C	0.2262	-0.0554648	0.00424213	0.0616	0.0379	0.0354	0.0218	0.0203	0.0258
19:33759961	rs10401672	C	T	0.3709	-0.0499181	0.00365556	-0.0447	0.0324	0.0001	0.0187	-0.037	0.0221
19:5839613	rs778798	A	C	0.7315	-0.0281748	0.00401428	0.0004	0.0352	-0.0094	0.0203	0.0091	0.0241
2:145324977	rs16823866	T	C	0.1951	-0.0290227	0.00442726	0.0478	0.0383	-0.0082	0.0219	0.0532	0.026
2:213722994	rs75497452	C	A	0.094	0.0377318	0.00604228	-0.0813	0.0531	-0.0067	0.0303	-0.0711	0.036
2:8439629	rs10165200	G	A	0.3713	-0.0218601	0.00361406	0.0169	0.031	0.0064	0.0178	0.0054	0.0211
20:1931001	rs6045612	C	T	0.2625	-0.02377	0.00398066	-0.0163	0.0341	-0.0053	0.0197	-0.012	0.0232
20:31173362	rs67696533	G	A	0.3119	-0.0249435	0.00379207	0.1397	0.033	0.0843	0.0191	0.054	0.0225
20:31255829	rs6058796	C	T	0.1451	0.0403309	0.00497651	-0.0461	0.043	-0.0262	0.0248	-0.0171	0.0293
20:43537200	rs16989483	T	C	0.275	-0.0225529	0.00388689	-0.1436	0.0333	-0.0501	0.0193	-0.095	0.0227
3:128317997	rs6782812	G	A	0.893	0.118175	0.00566709	-0.0578	0.049	0.0366	0.0281	-0.0806	0.0332
3:3096927	rs163574	A	G	0.9086	0.0361199	0.00616925	-0.0349	0.0556	0.0029	0.0316	-0.0221	0.0377
3:3148458	rs334782	T	C	0.4069	0.0264543	0.0036731	-0.0223	0.0313	0.0073	0.018	-0.0363	0.0213
3:46250652	rs3181077	C	T	0.7172	-0.0351378	0.00387713	-0.0053	0.0337	0.0235	0.0193	-0.0197	0.0229
4:83550168	rs17005896	T	A	0.1864	-0.0264348	0.00448784	0.0212	0.0383	0.0332	0.022	-0.0075	0.026
4:87943087	rs56390363	G	A	0.1908	-0.0456127	0.0044433	0.0579	0.0382	0.0064	0.0219	0.0556	0.0259
5:126091428	rs2271352	G	C	0.2281	0.0443028	0.00422919	0.1037	0.0369	0.0499	0.0211	0.0487	0.025
5:141482269	rs62384625	C	T	0.3701	0.0228341	0.00363342	0.0488	0.0313	0.0284	0.0179	0.0193	0.0212
6:109619377	rs9320282	A	G	0.5209	0.0342297	0.00350261	-0.1159	0.0301	-0.0938	0.0173	-0.028	0.0205
6:135499460	rs9376098	T	A	0.3498	0.021378	0.00367108	-0.0361	0.0319	-0.0172	0.0183	-0.0197	0.0217
6:82464987	rs171835	G	A	0.2365	-0.0242528	0.00420283	-0.0052	0.0357	0.0182	0.0205	-0.0191	0.0242
7:129663496	rs11556924	C	T	0.3882	0.024307	0.0035838	-0.2097	0.0317	-0.181	0.0181	-0.0268	0.0214
7:143081942	rs11772895	G	C	0.2788	0.0231124	0.00391028	0.0685	0.0346	0.0364	0.0198	0.0211	0.0235
7:28724374	rs56388170	G	T	0.2957	0.0301829	0.00388957	0.0522	0.0341	0.0243	0.0195	0.0256	0.0232
7:75247329	rs1186222	C	T	0.4619	-0.0259351	0.00356514	0.0698	0.0308	0.0068	0.0177	0.0674	0.0209
7:75460571	rs71560490	G	A	0.1155	-0.0340984	0.00553471	0.0351	0.0484	0.0298	0.0277	0.0069	0.0329
7:92236164	rs8179	T	C	0.7916	-0.0249552	0.00432012	0.2863	0.0374	-0.0367	0.0215	0.3229	0.0254
7:92408370	rs445	C	T	0.0972	-0.0686331	0.00592305	-0.0309	0.0517	0.0227	0.0296	-0.0517	0.035
8:22974450	rs9644063	T	C	0.8213	-0.0314553	0.00456653	0.0296	0.0398	-0.015	0.0228	0.0398	0.0271
8:6880925	rs7826487	A	G	0.1174	0.0421042	0.00551208	-0.0196	0.0486	0.025	0.0278	-0.0458	0.033
8:6900336	rs10086568	G	A	0.3223	-0.0310269	0.00379664	0.034	0.0324	-0.0011	0.0186	0.0392	0.022
8:8308044	rs2921071	A	C	0.4723	-0.0228389	0.00352989	0.2567	0.0308	0.115	0.0177	0.1365	0.0209

## Sheet: SBP
SNPs used as IVs in MR analyses testing effect of SBP on white blood cell counts; additive effects are depicted on mmHg (SBP) or SD (blood cell counts) scale
MarkerName (CHR:BP)	ID_dbSNP49	REF	ALT	ALT_FREQ (GWAS on blood cell counts)	EffectSBP	StdErrSBP	EFFECT lymphocytes	SE lymphocytes	EFFECT monocytes	SE monocytes	EFFECT neutrophils	SE neutrophils	EFFECT eosinophils	SE eosinophils	EFFECT basophils	SE basophils
1:10796866	rs880315	T	C	0.3399	0.5076	0.0323	-0.0135396	0.00379522	-0.00432674	0.00376463	-0.00122532	0.00377566	-0.00315878	0.00375969	-0.00205234	0.00369041
1:113190807	rs17030613	A	C	0.2028	0.4053	0.0371	0.00165478	0.00445893	0.00875511	0.0044236	0.00240233	0.00443541	-0.002862	0.00441773	0.00142152	0.0043361
1:113216543	rs2932538	A	G	0.7442	0.3389	0.0345	-0.00790862	0.00411629	-0.000585458	0.00408234	-0.0106638	0.00409558	-0.0112849	0.0040763	-0.00786019	0.00400151
1:11862778	rs17367504	A	G	0.1623	-0.8968	0.0413	0.011352	0.00487233	0.00512826	0.00483314	0.00604492	0.00484661	-0.00639947	0.00482653	-0.00590911	0.00473735
1:156129796	rs76719272	C	T	0.1321	-0.2738	0.0461	0.0159264	0.00530452	0.0083742	0.00525887	-0.000316517	0.00527724	-0.00545994	0.00525403	0.000191539	0.00515599
1:15798197	rs3820068	A	G	0.1914	-0.2935	0.0387	0.00459067	0.00456788	0.0053316	0.00453058	-0.0105438	0.00454182	0.00960162	0.00452502	-0.00186829	0.00444182
1:1687482	rs2076328	G	T	0.5005	-0.334	0.0311	-0.000826751	0.00359826	0.00527341	0.00356883	-0.00194025	0.00357849	0.00451908	0.00356343	-0.00240074	0.00349805
1:180859368	rs1043069	T	G	0.3898	-0.234	0.0311	-0.00481962	0.00370618	-0.00361887	0.00367624	0.00234757	0.00368674	0.00262124	0.00366991	-0.00384183	0.00360138
1:184585182	rs4651224	C	T	0.4425	0.1986	0.0306	-0.00174636	0.00366421	0.00481716	0.00363496	-0.00164521	0.00364556	0.00133389	0.00362944	-0.000177423	0.00356299
1:197297417	rs12042924	T	C	0.4652	0.1807	0.0303	-0.00578446	0.00361479	-0.00616345	0.00358453	-0.0127562	0.00359533	0.00195815	0.00357991	-0.00190799	0.00351371
1:203109801	rs33996239	C	T	0.0631	-0.3655	0.0662	-0.00218782	0.00768558	-0.00415194	0.007627	-0.00100852	0.00764526	-0.0105825	0.00761161	-0.0039462	0.00747335
1:207220800	rs2629665	C	A	0.4093	-0.1795	0.0309	-0.0052132	0.00365443	-0.000866622	0.00362523	-0.00529842	0.00363563	-0.00550254	0.00362005	-0.00141645	0.00355346
1:207919748	rs2761436	C	T	0.5443	0.1839	0.0302	0.00418453	0.00361948	0.00760383	0.00358992	0.0121603	0.00360037	0.00560322	0.0035841	0.00860495	0.00351914
1:209970355	rs7555285	G	C	0.8063	0.2294	0.0376	0.00674269	0.00454209	-0.00234853	0.0045054	0.0035337	0.00451766	0.00998675	0.00449828	0.0148346	0.00441597
1:217718789	rs12408022	C	T	0.2598	0.1939	0.0347	0.00697627	0.0041399	0.00491632	0.00410698	0.00531702	0.00411821	0.00702904	0.00410059	0.00120245	0.0040249
1:221358796	rs9431431	G	A	0.2923	-0.2107	0.0331	0.00501249	0.00396823	-0.00827373	0.00393551	0.00145398	0.00394669	0.00497074	0.00393014	0.00069963	0.003858
1:22577371	rs2807337	T	C	0.64	-0.1864	0.0314	-0.00312875	0.0037496	-0.000918071	0.00371886	-0.00151777	0.0037296	0.000780569	0.00371398	-0.000419318	0.00364485
1:230848702	rs2004776	C	T	0.2403	0.3789	0.0354	0.00176141	0.00421161	2.52682e-05	0.00417809	0.00317492	0.00418957	0.00246883	0.00416935	-3.77438e-05	0.00409285
1:249155909	rs4926499	G	C	0.8243	0.2965	0.0438	-0.0142056	0.00482353	-0.00915537	0.00478365	-0.00721878	0.00479811	0.00241346	0.00477476	-0.00688166	0.00468865
1:25030470	rs6686889	C	T	0.2483	0.205	0.0348	-0.00422792	0.00417628	-0.00885613	0.0041425	0.00352605	0.00415472	-0.00966122	0.00413638	-0.00447768	0.00405976
1:27284913	rs79598313	C	T	0.0235	0.6651	0.0996	-0.0147289	0.0120164	0.0138373	0.0119193	0.0542529	0.0119513	0.0496031	0.0119052	0.028908	0.0116863
1:27960832	rs3737801	C	G	0.0731	-0.3886	0.0601	-0.00328847	0.0069693	-0.0251689	0.00691163	-0.00274869	0.00692928	-0.0217511	0.0069025	0.00933395	0.00677823
1:28734372	rs143167197	A	G	0.0705	0.4337	0.0618	0.0225781	0.00703414	0.00985166	0.00697366	-0.00885948	0.0069983	0.0130049	0.00696348	0.00426074	0.00683859
1:3328659	rs2493292	C	T	0.1402	0.4078	0.0438	0.00348537	0.00516925	0.0022891	0.0051264	-0.000601182	0.00513984	-0.00345786	0.00511998	-0.0018561	0.00502431
1:41865293	rs11210029	A	G	0.3631	0.203	0.0313	-0.000128124	0.00376114	-0.000992625	0.00373088	-0.00130985	0.00374232	0.00108319	0.0037252	0.000547215	0.00365591
1:42408070	rs7515635	T	C	0.5422	-0.2509	0.0303	0.00306817	0.00362526	0.0113842	0.00359524	0.00325533	0.00360593	0.0206985	0.00359125	0.00127713	0.00352489
1:43856410	rs839755	A	C	0.3886	0.2665	0.0308	0.00796973	0.00368564	0.00691337	0.00365534	0.00995134	0.00366633	0.00564379	0.00365007	0.00236348	0.00358234
1:48109225	rs4926923	T	C	0.0891	-0.3199	0.0537	0.00213242	0.00636594	-0.00342934	0.00631469	-0.0119521	0.00633455	-0.00903006	0.00630448	0.00540891	0.00618863
1:49052423	rs11579440	T	C	0.1515	-0.2674	0.0425	-0.00336036	0.00506025	-0.0124835	0.00501856	-0.00111997	0.00503266	-0.00992437	0.0050099	-0.00664988	0.0049182
1:56576924	rs112557609	G	A	0.3449	0.2838	0.0319	0.0039572	0.00380056	0.0211751	0.00377009	0.020391	0.00378108	0.00481902	0.00376439	0.00742371	0.00369454
1:57008778	rs2404715	C	T	0.092	-0.305	0.0523	0.0168783	0.00628904	0.00328916	0.00623666	-0.0159817	0.00625838	0.000337953	0.0062287	-0.00546762	0.00611353
1:59663341	rs60199046	A	G	0.2907	-0.2722	0.0332	0.00242974	0.00396106	-0.00308754	0.00392981	0.00373861	0.00394023	-0.00524535	0.00392353	0.00132701	0.00385129
1:8422676	rs2252865	T	C	0.6455	-0.2022	0.0317	0.0167742	0.00374898	0.00302642	0.00371812	0.017941	0.0037283	-0.011862	0.00371325	0.00148502	0.00364485
1:88651771	rs10923038	C	A	0.6185	0.2008	0.0313	-0.000124208	0.00373139	0.0061059	0.00370102	-0.000565545	0.00371211	0.00223858	0.00369591	0.00219274	0.00362757
1:89360158	rs10922502	A	G	0.3791	0.2863	0.0313	0.0013529	0.00371314	0.00898	0.00368288	0.00642996	0.0036938	0.00137875	0.00367682	0.00686111	0.00360799
1:94051350	rs7514579	A	C	0.2329	-0.2243	0.0361	0.00625838	0.00428198	0.00527481	0.004247	0.00472759	0.00425952	-0.00321877	0.00424168	-0.00122244	0.0041632
1:9441949	rs9662255	C	A	0.4265	-0.2291	0.031	-0.000542279	0.00366874	-0.00287498	0.00363851	-0.0109125	0.00364996	-0.00683099	0.00363247	-0.00313003	0.00356569
1:94730954	rs17396055	G	A	0.3309	-0.1762	0.0321	-0.00503121	0.00383872	-0.00770087	0.00380769	0.00496052	0.00381905	-0.00417279	0.00380225	-0.00218802	0.00373204
10:102075479	rs603424	G	A	0.1723	0.233	0.0402	0.0170879	0.00477439	0.0193889	0.00473805	-0.00185912	0.00475079	0.0126491	0.00472907	-0.00729869	0.00464101
10:102604514	rs112184198	G	A	0.1044	-0.6626	0.0498	-0.000444996	0.00592227	0.00901088	0.00587595	0.00756362	0.00589033	0.00749784	0.0058675	0.0162621	0.00575899
10:104846178	rs11191548	T	C	0.0767	-1.0983	0.0553	-0.0172639	0.00673761	-0.0382397	0.00668342	-0.0275478	0.00670208	-0.0140011	0.0066698	-0.0195773	0.00654466
10:105677897	rs4387287	A	C	0.8441	-0.2282	0.0408	-0.00344975	0.00491532	-0.00452574	0.00487713	-0.00974979	0.00488771	0.00319939	0.00486758	0.00624258	0.004778
10:106894942	rs191784289	C	T	0.0129	1.2287	0.1432	0.00242488	0.0163357	-0.0112906	0.0162061	-0.011412	0.0162406	-0.00606611	0.0161782	-0.0122731	0.0158788
10:114754071	rs34872471	T	C	0.2892	0.2201	0.0333	-0.000951304	0.00398251	-0.013503	0.00395097	0.000242925	0.00396088	-0.00482171	0.00394386	-0.00617454	0.00387011
10:115781527	rs2782980	T	C	0.7208	0.4249	0.0338	0.00681887	0.00400966	0.00142025	0.00397851	0.00676985	0.00398881	0.00957444	0.00397129	0.00435914	0.0038979
10:118523933	rs11197813	A	G	0.3028	0.182	0.033	-0.00460515	0.00392584	-0.00105192	0.0038942	-0.000902771	0.00390441	-0.0058301	0.00388781	-0.00626493	0.00381581
10:121433675	rs72842207	C	T	0.216	-0.203	0.0367	0.00624938	0.00437731	0.0133138	0.00434269	-0.0027903	0.00435527	0.00240021	0.004334	0.00673385	0.00425411
10:122968964	rs11592107	G	A	0.3108	0.3024	0.0326	-0.00144557	0.00389889	0.00144626	0.00386884	0.00180909	0.00387829	-0.000606757	0.00386134	-0.00503911	0.00379018
10:124235226	rs72834453	T	G	0.1228	0.3246	0.0465	0.00130048	0.00557488	-0.000761979	0.00553146	0.00599578	0.00554503	-0.00193314	0.00552192	-0.0026893	0.00541994
10:133770229	rs7096563	A	G	0.6502	-0.21	0.0321	0.00110939	0.00377501	-0.00773951	0.00374462	-0.00487594	0.00375572	0.00914478	0.00373868	0.00213783	0.0036688
10:134459388	rs1133400	A	G	0.2214	0.2975	0.0376	-0.00149896	0.00435754	0.0023482	0.00432258	-0.00132569	0.00433451	0.0062889	0.00431691	0.00167311	0.00423567
10:18707448	rs1813353	T	C	0.3358	-0.5198	0.0319	0.0102563	0.00381495	0.00208207	0.00378536	-0.00567576	0.00379448	-0.00502483	0.00377914	-0.00574836	0.00370826
10:32082658	rs10826995	T	C	0.2899	0.1936	0.0335	0.00343976	0.0039786	0.00755991	0.00394706	0.00567534	0.00395846	0.0019136	0.00394071	0.00178189	0.00386706
10:48411796	rs34130368	G	T	0.1157	-0.3016	0.0497	-0.000713622	0.00563197	-0.00579448	0.00558788	-0.00553558	0.00560264	-0.00493123	0.00558238	-0.000972097	0.00547686
10:62390726	rs10761530	T	C	0.5039	-0.2004	0.03	-0.00425754	0.00360327	-0.00218735	0.00357508	-0.00405416	0.00358438	0.00302047	0.00356823	-0.00502985	0.00350222
10:63524591	rs1530440	C	T	0.1878	-0.5669	0.0386	-8.46621e-06	0.00461056	-0.0032133	0.00457298	-0.00842264	0.00458586	-0.00958013	0.00456694	-0.00611607	0.00448372
10:69855363	rs10823136	T	C	0.074	0.3501	0.0583	-0.00384274	0.00712728	-0.0190935	0.00707195	-0.0281394	0.00709088	-0.000517908	0.00705711	-0.0134778	0.00692872
10:74751579	rs12572586	T	C	0.0618	0.3899	0.0642	-0.000461638	0.00755779	-0.0100403	0.0074994	-0.00382419	0.00751885	0.0139737	0.00748621	-0.00394965	0.00735142
10:82215288	rs10887914	T	C	0.5353	-0.2007	0.0302	0.00548659	0.00359494	0.0084822	0.00356593	0.0060999	0.00357584	-0.000106103	0.00355996	-0.00216266	0.00349344
10:89681688	rs77413490	G	T	0.0425	0.4489	0.0764	-0.0150256	0.00896254	0.00539443	0.00888782	0.00923076	0.008912	-0.0188107	0.00887797	0.00125867	0.00870837
10:94468685	rs11187142	T	C	0.8963	-0.3312	0.0496	0.00532844	0.0059554	0.00507555	0.00591163	-0.0114628	0.00592504	-0.0202023	0.00590032	0.00319255	0.0057881
10:95895940	rs932764	A	G	0.4206	0.4303	0.0306	-0.00131252	0.00363438	-0.000809812	0.00360594	0.00246005	0.00361609	-0.000822163	0.00359979	-0.00149162	0.00353355
10:96563757	rs4494250	G	A	0.3628	0.3038	0.0316	0.0137289	0.00373138	0.00612347	0.00370284	0.0141408	0.00371211	0.00113884	0.00369555	0.00193423	0.003628
11:100593538	rs633185	G	C	0.7139	0.6373	0.0334	0.001991	0.00401299	0.00967044	0.00398287	0.00577943	0.00399169	0.00372764	0.00397339	0.00202117	0.00389928
11:10350538	rs7129220	G	A	0.1161	0.5002	0.0472	-0.00476145	0.00562005	0.00478523	0.00557708	0.00772683	0.0055896	-0.00687859	0.00556847	-0.000661798	0.00546063
11:107096777	rs4754196	A	G	0.4824	0.3486	0.0303	-0.000298938	0.00360578	-0.000745473	0.00357896	-0.00148549	0.00358567	-0.000781527	0.00357057	-0.00119702	0.00350382
11:111586091	rs12362593	C	G	0.2661	0.2004	0.0347	-0.00346038	0.00410048	-0.00217802	0.00406961	-0.0102126	0.00407846	0.0119535	0.00405985	-0.00680238	0.00398374
11:116097136	rs17119370	T	A	0.6992	0.2207	0.033	0.00610507	0.00393776	0.00181006	0.00390804	0.00255209	0.00391624	-0.000203906	0.00390056	0.00376285	0.00382615
11:116772441	rs1076485	C	T	0.1244	0.3388	0.0457	0.00262377	0.00551081	0.00388507	0.00546853	-0.0133688	0.00547979	-0.00424966	0.00545747	-0.0124773	0.00535407
11:16302939	rs4757391	C	T	0.7965	-0.5112	0.0375	-4.05093e-05	0.00446791	-0.00664807	0.00443301	-0.00552279	0.00444322	0.00136154	0.00442415	0.0019283	0.00434066
11:16902268	rs381815	C	T	0.2779	0.3009	0.0338	0.00117799	0.00402432	0.00459414	0.00399364	0.00294234	0.00400297	-0.00191901	0.00398513	0.00159843	0.00390984
11:17409572	rs5219	T	C	0.6406	-0.3474	0.0312	-0.00555465	0.00374902	0.000156342	0.00372053	-0.00952284	0.0037282	-0.00273579	0.00371178	-0.00129466	0.00364298
11:1905292	rs661348	T	C	0.4186	0.4451	0.0316	-0.00718543	0.00368651	-0.00543224	0.00365871	-0.000803821	0.00366701	-0.00415598	0.00365129	0.00350638	0.00358287
11:19224677	rs10766533	T	A	0.7202	0.2099	0.0337	0.00384215	0.00402347	0.00183275	0.00399179	0.00741078	0.0040015	-0.00256413	0.00398404	0.000688821	0.003909
11:22515533	rs11026586	G	A	0.0645	0.4341	0.0597	0.00416982	0.00739671	-0.000600769	0.00734298	-0.00823926	0.00735852	0.0131076	0.00732263	0.00778678	0.00718186
11:27728102	rs11030119	G	A	0.3081	-0.2218	0.033	0.0084272	0.00389522	-0.00493834	0.00386484	-0.00746464	0.00387412	0.00678833	0.00385752	-0.000709947	0.00378513
11:28512458	rs871004	G	A	0.3447	0.2336	0.0317	-0.00673096	0.00379966	0.00603851	0.00377076	0.00636985	0.00377841	-0.00732666	0.00376183	-0.00157098	0.00369134
11:30355707	rs11031051	A	C	0.3066	0.2238	0.0327	0.00213271	0.0039388	-0.00443513	0.00390909	-0.00603716	0.00391693	0.000116616	0.00390098	-0.00573602	0.00382787
11:31111810	rs919045	T	C	0.3657	-0.1704	0.0312	-0.00146426	0.00372996	-0.00241406	0.00370231	0.00332335	0.00370934	-0.000912767	0.00369282	-0.00105764	0.00362522
11:32374199	rs4922591	T	C	0.6249	0.1892	0.0314	-0.00708109	0.00377918	-0.000858949	0.00375083	-0.00306144	0.00375887	-0.00063337	0.0037418	0.00322595	0.00367109
11:45207851	rs7480089	G	A	0.1138	-0.2614	0.0471	-0.000995219	0.00565007	-0.00907945	0.00560775	-0.0120951	0.00561893	-0.0010941	0.0055963	0.000124158	0.00549024
11:46884713	rs1585453	A	T	0.1133	0.3825	0.049	0.000621335	0.00568563	0.00331952	0.00564431	-0.00136513	0.00565706	0.0049185	0.00563042	-0.006328	0.00552393
11:47461783	rs7103648	A	G	0.387	0.3862	0.031	0.00522223	0.00368209	-0.00337181	0.00365413	-0.00870998	0.0036622	0.0112808	0.00364626	-0.00774673	0.003579
11:47587452	rs11537751	C	T	0.0567	0.4404	0.0674	-0.0351416	0.00774989	-0.0120396	0.0076907	-0.0247525	0.00771695	-0.00555802	0.00768113	-0.015266	0.00753998
11:55113534	rs75905900	A	C	0.1333	-0.4174	0.0449	-0.0258092	0.0052933	0.00446976	0.00525334	-0.00265971	0.00526456	0.00070296	0.00523966	-0.000625331	0.00514185
11:57496820	rs11607056	C	T	0.3273	-0.2511	0.0321	-0.00745027	0.0038266	-0.00257689	0.00379845	0.0044918	0.00380516	0.0073538	0.00378885	0.00784526	0.00371801
11:58207203	rs11229457	C	T	0.2115	-0.317	0.0369	-0.0143821	0.00439216	-0.0105	0.00435941	-0.00504023	0.00436778	0.00843483	0.00434735	0.00952097	0.00426648
11:61278246	rs751984	T	C	0.1141	-0.4408	0.0479	0.00413169	0.00574063	0.00274386	0.00569411	-0.00453652	0.00570812	0.00492547	0.00568141	0.0100151	0.00557648
11:63744609	rs4980515	T	C	0.5033	-0.2253	0.0303	-0.00117162	0.00359786	0.00119315	0.0035705	0.00445754	0.00357743	0.00708692	0.00356229	0.00852531	0.00349614
11:65408937	rs3741378	C	T	0.137	-0.4087	0.0446	-0.00591415	0.00522344	0.000617383	0.00518352	-0.000361118	0.00519589	-0.0166309	0.0051734	0.000411265	0.00507641
11:68023742	rs67976715	G	C	0.2382	0.2082	0.0359	-0.00237065	0.00428221	-0.00033165	0.00424877	-0.000689192	0.00425831	8.47903e-05	0.00424158	-0.00136391	0.00416277
11:69079707	rs67330701	C	T	0.0951	-0.3913	0.0563	5.8814e-05	0.00651817	-0.0116682	0.00646386	0.0103014	0.00647771	-0.00410954	0.00644985	-0.00392748	0.00632774
11:72006086	rs504217	C	T	0.0718	0.3855	0.0583	0.00653721	0.00698602	-0.00852506	0.00693113	0.00883563	0.00694713	0.00303243	0.00691669	0.00532775	0.00678893
11:76125330	rs7927515	C	A	0.3459	0.2271	0.0319	0.00340384	0.00380789	-0.00920934	0.00377933	-0.0152966	0.00378648	0.00870684	0.00377017	0.00364603	0.00369988
11:8774923	rs10743086	G	A	0.2056	-0.2053	0.0373	0.00526751	0.00446088	0.0121918	0.00442638	0.0115215	0.00443646	0.0149911	0.00441674	0.00355161	0.00433465
11:89224453	rs2289125	A	C	0.7875	0.2592	0.0375	0.00889673	0.00443334	-0.0029474	0.00440005	0.00305621	0.00440881	0.00427837	0.00439069	-0.00431159	0.0043092
11:9762274	rs360153	T	C	0.5781	0.3445	0.0306	-0.00260858	0.00364461	-0.00181002	0.00361656	0.00431412	0.00362404	-0.00454691	0.00360925	-0.00199568	0.00354187
12:102838996	rs10778174	A	G	0.7531	0.2209	0.0348	0.00873521	0.00416751	0.00141178	0.0041368	0.00564244	0.00414791	-0.00329777	0.00412776	0.00458312	0.0040517
12:105871914	rs11112548	A	T	0.0465	-0.5092	0.0768	0.0141943	0.00861547	0.0137683	0.00855334	0.0235715	0.00857025	-0.00991782	0.00853255	0.01841	0.00837513
12:111281636	rs12184466	C	T	0.2079	0.2992	0.0434	0.0264972	0.00500338	0.0201331	0.00496605	0.00748479	0.00497938	0.0420556	0.00495482	0.0146779	0.00486443
12:111884608	rs3184504	T	C	0.5176	-0.5779	0.0303	-0.0883647	0.00358851	-0.0491031	0.00356272	-0.0247596	0.00357138	-0.101687	0.00355465	-0.0238242	0.003489
12:115387796	rs10850411	T	C	0.3041	-0.2908	0.0326	0.000533273	0.00390378	-0.00525721	0.00387505	0.00423151	0.00388514	-0.00160794	0.00386712	0.00118721	0.00379579
12:115552437	rs35444	A	G	0.3815	-0.4368	0.031	0.00570663	0.00369924	-0.000631258	0.00367245	-0.00225774	0.00368183	0.00359509	0.00366464	-0.00254108	0.00359643
12:116198341	rs11067763	A	G	0.1011	-0.3069	0.05	0.00121994	0.00602919	0.00127769	0.00598439	0.000655586	0.00599962	0.000454217	0.00597268	0.000277171	0.0058623
12:133086888	rs117206641	C	T	0.11	0.3154	0.0499	-0.000413798	0.00579779	0.00230041	0.00575556	0.00904185	0.00577021	0.0121137	0.00574414	0.0087043	0.00563788
12:13860990	rs28621435	G	A	0.1135	-0.2976	0.0482	0.0066563	0.00579782	0.00579122	0.00575779	-0.00585483	0.00576882	0.00857612	0.00574201	0.00253492	0.00563743
12:20173764	rs12579720	C	G	0.7536	0.258	0.0352	-0.0068502	0.00417741	0.00420163	0.00414701	-0.000646084	0.00415731	0.00501529	0.00413792	-0.00215827	0.0040622
12:24210599	rs7976167	T	C	0.3124	-0.1784	0.0324	-0.000552706	0.00391414	-0.00096452	0.0038867	0.00378456	0.00389571	0.00676454	0.00387666	0.00844152	0.00380557
12:2521579	rs55935819	G	A	0.3666	0.1745	0.0313	0.000821505	0.0037444	0.00519556	0.00371773	0.000825354	0.00372674	0.00217776	0.00371004	0.00589343	0.00364106
12:27321112	rs1098708	A	G	0.4682	0.1969	0.0303	0.000646826	0.00359891	0.00122852	0.0035723	0.00558877	0.00358116	-0.000938231	0.00356432	0.00231273	0.0034983
12:434755	rs78998485	C	G	0.2552	0.2449	0.0346	-0.00797429	0.00413448	0.00113779	0.00410377	0.00573002	0.0041144	0.000525353	0.00409575	0.0077347	0.00401952
12:48204499	rs11168245	C	G	0.2396	-0.2784	0.0357	-0.0112204	0.0042318	0.00590444	0.00419997	-0.00609358	0.00421092	0.00271406	0.00419168	-0.0157093	0.00411437
12:48721634	rs2261608	A	T	0.6458	-0.1723	0.0313	-0.00569843	0.00375747	-0.00515438	0.00372983	-0.00771404	0.00373899	-0.0042146	0.00372172	0.000808108	0.00365335
12:49399132	rs1126930	G	C	0.0357	0.6378	0.0856	-0.0206341	0.00969268	-0.0214191	0.00962081	-0.0334757	0.00965054	-0.0096429	0.00961195	-0.0278736	0.00943147
12:50537815	rs7302981	A	G	0.6291	-0.3755	0.0308	0.00732007	0.00371005	0.0046077	0.00368316	0.0155621	0.00369268	-0.000757939	0.00367378	0.00326634	0.00360648
12:50767037	rs61926181	G	A	0.0389	-0.6472	0.0846	0.0154363	0.0102307	0.00338093	0.010154	0.00358741	0.0101703	-0.00296947	0.0101348	0.00879251	0.00995069
12:53440779	rs73099903	C	T	0.0843	0.4694	0.0557	-0.00346788	0.00648549	-0.00286762	0.00644028	-0.00749117	0.00645512	0.00300738	0.00642783	-0.00653188	0.00630704
12:54443090	rs7297416	A	C	0.2981	-0.3764	0.0329	-0.00265206	0.00396584	-0.00314371	0.00393794	-0.00542066	0.00394795	0.00357633	0.00392985	0.00147062	0.00385677
12:58003922	rs10437954	G	A	0.9056	-0.4101	0.0534	-0.0180815	0.00627049	-0.0214216	0.00622455	-0.0162449	0.00624142	-0.0120354	0.00621031	-0.0123757	0.00609664
12:67782397	rs4143175	T	C	0.7611	-0.2187	0.0352	-0.00127	0.00424835	0.00102234	0.00421748	0.000637016	0.00422731	0.00660438	0.00420832	0.00174104	0.0041299
12:69950545	rs513177	C	T	0.1402	0.2386	0.0431	-0.00089242	0.00516697	0.0278007	0.00512836	0.00236148	0.00514234	0.00495148	0.00511958	0.00465149	0.00502599
12:79685226	rs7963801	T	C	0.5685	0.2362	0.0311	0.0072355	0.00367181	0.00868527	0.00364536	0.00232888	0.00365441	0.0053025	0.0036379	-4.39706e-05	0.00357057
12:8832203	rs7132012	A	G	0.3299	-0.2	0.0321	-0.0118708	0.0038231	-0.000513266	0.00379508	0.00350094	0.00380493	-0.000169578	0.00378783	0.00827209	0.00371788
12:90060586	rs17249754	G	A	0.171	-0.8446	0.0403	0.013379	0.00478429	0.0130428	0.00475	-0.000947317	0.00476175	0.0121402	0.00473868	0.0108253	0.00465165
12:90567026	rs10858966	G	C	0.2975	0.2565	0.0331	0.0100905	0.00396937	0.0055107	0.00394106	0.0172047	0.00395194	0.00306324	0.00393268	0.00757618	0.00385922
13:113636156	rs9549328	C	T	0.2263	0.2915	0.0362	-0.0047264	0.00431099	-0.00171142	0.00427608	-0.00514237	0.0042885	0.003025	0.00426839	-0.00543022	0.00418748
13:115000650	rs7331680	G	T	0.1486	0.4101	0.0423	-0.00324533	0.00505279	-0.0086396	0.00501255	0.00265787	0.00502686	-0.0120579	0.00500499	0.00241407	0.00491001
13:21559858	rs2480171	T	C	0.8869	-0.2909	0.0467	-0.000679155	0.00568734	-0.010305	0.00564083	-0.00914474	0.0056573	0.00255296	0.00563258	-0.00133487	0.00552456
13:22298923	rs606950	G	A	0.6145	0.2704	0.0311	0.00281236	0.00373143	0.000715645	0.00370146	-0.000605855	0.00371185	-0.006691	0.00369493	-0.00713073	0.00362569
13:25257917	rs55641580	C	T	0.1247	0.2685	0.046	-0.00191653	0.0054679	-0.00606451	0.0054249	0.00223599	0.00543871	-0.00417997	0.0054158	-0.00505726	0.00531146
13:27115424	rs1331012	G	T	0.2713	0.2043	0.0338	0.00492318	0.00405835	0.00224402	0.00402634	-0.00314344	0.00403644	0.00717549	0.00401935	0.000594016	0.0039425
13:30146201	rs9508495	C	T	0.7658	-0.3557	0.0353	0.00405374	0.00426879	0.00398287	0.0042338	0.00258518	0.00424693	-0.00782379	0.00422875	0.00417417	0.00414763
13:32191408	rs9532243	A	C	0.512	-0.2241	0.03	0.000206598	0.00360864	-0.00424618	0.00357953	-0.00380695	0.00359065	0.00269492	0.00357424	-0.00133302	0.00350688
13:41967193	rs4274337	A	G	0.8353	0.2968	0.0406	-0.00284183	0.00485947	-0.00124547	0.00482057	-0.000856485	0.00483378	-0.00201715	0.00481451	0.00229337	0.00472342
13:42738672	rs73187288	A	C	0.1107	0.2766	0.0483	0.0173357	0.00574846	0.00518298	0.0057029	0.00882241	0.00571683	-0.00934736	0.00569225	-0.00322524	0.00558499
13:47189928	rs912434	G	T	0.756	0.234	0.0351	-0.00603296	0.00418345	-0.00583745	0.00414874	0.0070737	0.00416223	0.000426663	0.0041443	-0.00239065	0.0040647
13:51489186	rs9526707	G	A	0.3274	-0.2039	0.0323	0.003695	0.00385487	0.00245155	0.00382374	0.00185302	0.00383546	0.00422783	0.00381881	0.00490199	0.00374545
13:56398286	rs75961402	G	A	0.1553	0.2659	0.0418	0.00395682	0.00497943	-0.000555788	0.00493742	-0.000647649	0.00495323	-0.00300983	0.00493102	0.00124701	0.00483542
13:73826901	rs78474310	A	G	0.0459	0.4699	0.0734	-0.00201961	0.00861792	-0.0131315	0.00854661	-0.010539	0.00857498	0.00055471	0.00853097	0.00734618	0.00836617
13:80707408	rs1215469	A	C	0.7709	0.2124	0.0365	-0.00445109	0.0043494	0.000607473	0.00431522	0.00210629	0.00432712	-0.000933595	0.00430819	-0.00212168	0.00422721
14:100225144	rs1475130	T	C	0.6525	0.1977	0.0318	-0.002192	0.00378142	-0.00174719	0.00375264	0.00647678	0.00376229	0.00377519	0.00374389	0.00306111	0.00367302
14:103859962	rs8014182	C	T	0.1273	-0.3339	0.0444	-0.00227993	0.00542932	0.0153411	0.00538746	-0.0147636	0.0054025	-0.0162462	0.00537799	-0.00375577	0.00527352
14:23865885	rs452036	G	A	0.3589	-0.2218	0.0315	-0.0112275	0.00375193	-0.00607876	0.00372276	-0.00130223	0.00373246	-0.00317751	0.00371646	0.00228171	0.00364575
14:30122409	rs17115145	C	T	0.3998	0.1775	0.0307	0.0071011	0.00369143	-0.00023991	0.00366248	0.00219345	0.00367254	-0.00196187	0.00365621	-0.00035552	0.00358595
14:35871217	rs8904	G	A	0.3629	0.3061	0.0314	0.0269036	0.00374436	0.016526	0.00371593	0.00662605	0.00372563	0.0111184	0.00370876	0.00739705	0.00363825
14:39858442	rs34983854	A	G	0.3998	0.2056	0.0307	-0.00869009	0.00367786	-0.00662215	0.00364895	0.000347807	0.00365886	0.0023516	0.00364191	-0.00318619	0.00357259
14:50735947	rs72683923	T	C	0.0203	-0.9587	0.1101	0.00186297	0.0128553	0.0135089	0.0127518	0.027409	0.0127775	-0.00712575	0.0127373	0.0337099	0.012493
14:53377540	rs9888615	T	C	0.7108	0.274	0.0332	-0.00458494	0.00398111	0.00248067	0.00395024	-0.00210315	0.00396042	9.13759e-05	0.00394324	0.00276633	0.00386713
14:69260028	rs57786342	G	A	0.204	0.2317	0.0374	0.0110944	0.00449326	0.00107437	0.00445907	0.0165284	0.0044693	0.00635783	0.0044481	-0.000944544	0.00436435
14:72462381	rs11623535	G	A	0.7482	0.2095	0.0343	0.00255043	0.00413911	0.00104739	0.00410723	0.00544833	0.00411828	-0.0031383	0.00409904	0.00672305	0.00402104
14:75074316	rs11159091	G	A	0.4595	0.1978	0.0303	-0.00208278	0.00361055	-0.0103871	0.00358356	-0.00394094	0.00359217	-0.00634619	0.0035765	-0.00605057	0.00350871
14:94465789	rs8013933	T	C	0.3146	-0.2027	0.0327	0.00282195	0.00393145	0.00284753	0.00390139	-0.000141633	0.00391257	0.0130524	0.00389442	0.000921355	0.00381952
14:98587630	rs9323988	T	C	0.3729	0.2491	0.0309	0.0136203	0.0037561	-0.000500529	0.00372649	-9.26812e-05	0.0037368	-0.00662582	0.0037199	-0.00202012	0.00364917
15:100192540	rs34756251	C	T	0.1738	-0.2616	0.0399	-0.00702913	0.00473999	0.00811172	0.00470141	0.00477699	0.00471629	-0.00998236	0.00469451	-0.0136617	0.00460684
15:40317075	rs11629850	G	A	0.5297	0.2297	0.0301	-0.000968832	0.00361292	-0.0045791	0.00358546	-0.00468381	0.00359475	-0.00181979	0.0035804	-0.000237293	0.00351186
15:41311799	rs2925345	T	C	0.5306	-0.274	0.0301	-0.00506214	0.00360982	0.00396536	0.00358241	0.0119079	0.00359149	-0.00849764	0.00357768	0.000755905	0.0035088
15:41974660	rs4924570	T	C	0.3672	0.211	0.0314	3.27372e-05	0.00377862	-0.00517103	0.00374897	0.0118868	0.00375858	0.00434196	0.00374414	0.00383623	0.00367156
15:48914926	rs1036477	A	G	0.1017	-0.3843	0.0494	-0.0133574	0.00596513	-0.00538748	0.00591805	-0.00684134	0.00593356	0.00271134	0.00590974	-0.0028996	0.0058016
15:50810621	rs3098186	C	T	0.5191	-0.2422	0.0303	0.000951209	0.00361771	-0.00234292	0.00359099	-0.0163046	0.00359963	-0.0099575	0.00358456	0.00237626	0.00351627
15:75077367	rs1378942	C	A	0.6782	-0.5076	0.032	-0.0124633	0.00384326	-0.0188812	0.00381341	0.00653812	0.00382337	0.00168197	0.00380844	0.00334973	0.00373427
15:81016227	rs2759308	G	A	0.4776	0.3155	0.0303	-0.00866128	0.00361065	-0.0077556	0.00358321	-0.00872916	0.00359203	-0.00762089	0.00357752	-0.00346096	0.00350911
15:85680532	rs3743157	C	A	0.1678	0.293	0.0404	-0.00528236	0.00477754	-0.00219139	0.00474047	0.00638085	0.00475324	-0.00995129	0.00473541	-0.00202488	0.00464286
15:90641809	rs28611491	C	T	0.078	0.3343	0.0576	0.00107061	0.0069039	0.00509584	0.00685165	-0.00738601	0.00686931	0.00836573	0.00684029	0.00505988	0.00670556
15:91437388	rs2521501	A	T	0.3229	0.6314	0.0331	0.00904252	0.00390057	0.0121675	0.00387123	0.0159018	0.00388036	-0.000811505	0.0038648	0.00318218	0.00379058
15:95312071	rs12906962	T	C	0.3222	0.2653	0.0325	0.00392525	0.00388769	-0.00266825	0.00385976	-0.00469225	0.00386832	-0.00244757	0.0038521	-0.00119745	0.00377811
16:1344291	rs11248862	A	G	0.8696	-0.2796	0.0463	0.00903357	0.00537548	0.0038202	0.00533009	0.000719733	0.00534884	0.00369247	0.00532561	0.00549208	0.00522518
16:15912544	rs3915425	T	C	0.3172	-0.206	0.0323	-0.00324023	0.0038842	0.00122656	0.003852	0.00364785	0.00386476	0.00395444	0.00384675	0.000657643	0.00377374
16:20365654	rs13333226	A	G	0.1837	-0.377	0.0386	-0.00149266	0.00463736	-0.0106342	0.00459723	-0.00457706	0.00461362	-0.0116981	0.00459318	0.00394887	0.00450593
16:2080653	rs28590346	A	T	0.3401	0.2709	0.0332	-0.00593449	0.00382547	-0.0027082	0.0037933	0.00113481	0.00380558	7.89523e-05	0.00378876	-0.000819644	0.00371739
16:24788645	rs11639856	T	A	0.1947	-0.3197	0.0379	-0.000190853	0.00453998	-0.0049993	0.00450144	-0.0101992	0.00451561	0.00147404	0.0044966	0.00150828	0.00441121
16:30111904	rs6565174	A	C	0.8843	0.2882	0.0484	0.0127559	0.00561748	0.000691876	0.00557135	0.00724527	0.00558904	0.00118772	0.00556369	0.00123555	0.00545906
16:3538873	rs2379829	G	C	0.7331	-0.2678	0.0342	-0.00591526	0.00406661	-0.00749543	0.00403138	-0.00671429	0.00404596	-0.0113445	0.00402659	0.000159102	0.00395155
16:4943019	rs12921187	T	G	0.57	0.2925	0.0303	0.00560706	0.00363603	0.00280533	0.00360532	0.00431838	0.00361814	0.00648885	0.00360056	-0.00245358	0.0035329
16:49768046	rs10468291	C	A	0.5735	-0.1868	0.0305	-0.00235577	0.00366309	-0.000779126	0.00363216	-0.00130741	0.003644	-7.36652e-05	0.00362662	0.0040484	0.00355802
16:50550137	rs34941092	G	A	0.1495	-0.3225	0.0425	-5.59442e-05	0.00504877	-0.00232594	0.00500718	-0.000582664	0.0050248	-0.00285765	0.00500042	0.000265361	0.00490603
16:51758116	rs9932220	G	A	0.2192	-0.229	0.0364	-0.00322021	0.00435557	-0.00222292	0.00431787	0.00278517	0.00433293	-5.78215e-05	0.00431317	0.00327968	0.00423305
16:65282820	rs28633979	A	C	0.5728	0.1794	0.0302	0.00127132	0.0036475	-0.000988453	0.00361684	-0.000145274	0.00362921	0.00684144	0.00361249	0.000131715	0.00354439
16:66914492	rs45474499	C	T	0.0457	0.4432	0.0717	0.0178896	0.0086437	0.00531546	0.00856653	0.00522131	0.00859782	-0.000708974	0.00856073	0.0219888	0.00839802
16:71654365	rs62053102	A	T	0.0518	0.5691	0.0751	-0.0147531	0.00820786	-0.014457	0.00813484	-0.00164835	0.00816116	-0.00594067	0.00813021	0.000798501	0.00797992
16:75444572	rs35261357	C	T	0.597	0.3502	0.0307	0.00471505	0.00365726	0.00599965	0.00362754	0.00806899	0.00363914	0.000968855	0.00362213	0.000741833	0.00355432
16:80864776	rs56844452	C	T	0.0688	-0.4506	0.0596	0.0203159	0.00715292	0.011869	0.00708941	-0.00746692	0.00712116	0.0126013	0.00708594	0.00882981	0.0069479
16:81574197	rs8059962	T	C	0.5792	0.197	0.0307	0.00645157	0.0036845	0.00327749	0.00365386	0.00764851	0.00366583	-0.00296007	0.00364811	0.000230589	0.00358017
16:83045790	rs7500448	A	G	0.2574	-0.2227	0.035	-0.000340117	0.0041821	-0.00139478	0.00414596	0.00203796	0.00415917	-0.00223925	0.00414096	0.0051862	0.00406282
16:85318302	rs7187540	C	A	0.3423	-0.1951	0.0341	0.00566056	0.00384924	0.00383947	0.00381686	-0.00407887	0.0038297	0.00592457	0.00381216	-0.000175891	0.00374054
16:87993889	rs6540125	T	G	0.6662	-0.2042	0.0317	-0.00692488	0.00383916	-0.00650827	0.00380689	0.00183717	0.00381951	-0.00112286	0.00380071	-0.00823126	0.00373026
17:1333598	rs12941318	T	C	0.506	0.2351	0.0309	-0.00298313	0.00361106	0.00663362	0.00358189	0.0160127	0.00359008	0.00576048	0.00357683	0.00179585	0.00350963
17:18185510	rs4925159	G	A	0.4285	0.2174	0.0305	-0.00329293	0.00363654	-0.00450265	0.00360731	-0.00523638	0.00361596	0.00393641	0.00360183	-0.000150806	0.00353393
17:1958609	rs4480845	T	C	0.6416	-0.3156	0.0316	-0.00831296	0.00379435	-0.0169144	0.00376391	-0.00870849	0.00377339	-0.000894899	0.00375871	-0.00407426	0.00368777
17:30032420	rs1551355	C	T	0.2299	0.2098	0.0356	0.000459069	0.00430283	-0.00561205	0.00426783	-0.00187561	0.00427801	0.000140926	0.00426098	0.00188949	0.00418134
17:30777924	rs9899540	A	T	0.6085	-0.2011	0.0316	0.00411597	0.00372727	-0.0110021	0.00369761	-0.00581594	0.00370655	0.00102762	0.00369238	0.00523161	0.00362299
17:42680402	rs9904409	A	G	0.9014	-0.3682	0.0508	-0.00683784	0.00605224	-0.00466429	0.00600187	-0.0125361	0.006018	-0.00526888	0.00599666	0.00279859	0.00588464
17:43208121	rs12946454	A	T	0.2658	0.4125	0.0341	0.00538997	0.00407414	0.00557618	0.00404094	-0.00162189	0.0040515	0.0136502	0.00403543	0.00431434	0.00395921
17:44199290	rs4792830	T	C	0.173	0.2968	0.0418	0.00571786	0.00470057	-0.0191663	0.00466436	-0.00601765	0.0046746	0.00974007	0.00465745	-0.00222571	0.00456949
17:45013271	rs17608766	T	C	0.1474	0.6903	0.0433	-0.00115792	0.00506889	0.00476253	0.00502603	-0.00553617	0.00504051	-0.00130258	0.00502155	0.00995258	0.00492941
17:45888374	rs62076103	A	G	0.0692	0.5803	0.0604	0.00892545	0.00716371	-0.00397406	0.00710421	0.00687499	0.0071235	0.0160494	0.00709803	0.00411276	0.00696064
17:46688256	rs7406910	T	C	0.9127	0.4347	0.0533	-0.00367498	0.00635548	-0.00739736	0.00630462	-0.00509757	0.00632037	-0.00659564	0.00629605	-0.00462015	0.00617723
17:47402807	rs12940887	C	T	0.3644	0.2597	0.0312	-0.00746364	0.00374884	0.0130568	0.00371911	0.00297084	0.00372777	0.0272508	0.0037126	-0.000775496	0.00364336
17:56876627	rs34430710	A	T	0.3229	0.2116	0.0322	0.00185798	0.00387549	0.0134801	0.00384426	-0.0034926	0.00385492	-0.000349896	0.00383962	-0.00306276	0.00376658
17:58950791	rs1036902	T	C	0.1473	0.2543	0.0422	-0.0135202	0.00507493	-0.0160048	0.00503504	-0.0119646	0.00504595	0.00676351	0.00502679	-0.0102299	0.00493198
17:59485393	rs2240736	C	T	0.735	0.4088	0.0343	-0.00815121	0.00408429	-0.00615528	0.00405175	-0.00909536	0.0040606	-0.0103254	0.00404546	-0.00632795	0.00396909
17:60767151	rs740698	C	T	0.5575	-0.2104	0.0308	-0.000719425	0.003633	-0.00495702	0.00360325	-0.00531412	0.00361324	-0.00640023	0.00359916	-0.00667579	0.00353112
17:61559625	rs4308	A	G	0.6258	-0.2731	0.0314	0.00145798	0.00375647	-0.00575687	0.00372616	-0.00419954	0.00373514	-0.000366131	0.00372065	-0.00321872	0.0036502
17:62381714	rs6504213	T	C	0.5938	0.2982	0.0312	0.00627083	0.00368191	0.0104849	0.00365206	0.00544914	0.00366125	-0.00267352	0.00364775	-0.00712218	0.00357859
17:64252393	rs112260610	C	T	0.1411	0.2588	0.0435	-0.00647088	0.00509962	-0.00844635	0.00505815	-0.0071958	0.00507191	0.00337715	0.00505198	0.000361777	0.00495701
17:6473882	rs28427409	C	T	0.4198	0.2187	0.0306	0.00508754	0.00366851	0.00223998	0.00363869	0.00422577	0.00364826	-0.000280233	0.00363298	0.00250038	0.00356379
17:73949045	rs2467099	C	T	0.2253	-0.2462	0.036	-0.00298414	0.00430988	-0.00730617	0.00427573	-0.0102495	0.00428526	-0.0108137	0.00426888	-0.00950784	0.00418966
17:75317300	rs57927100	C	G	0.2655	-0.3149	0.0347	-0.00543872	0.00409317	0.00652416	0.00406095	0.00846337	0.00407029	-0.00596514	0.00405365	-0.00345683	0.00397742
17:76799898	rs9302885	A	G	0.5526	-0.2242	0.0302	-0.0102565	0.0036291	0.00531245	0.00360045	-0.00056103	0.00360893	0.000575556	0.00359479	0.00190255	0.00352577
17:79367409	rs112280096	C	A	0.3587	-0.203	0.0335	-0.00490257	0.0037557	-0.00706332	0.00372473	-0.00564405	0.0037341	-0.00328323	0.00371908	-0.00291268	0.00364884
18:24546824	rs1154214	T	G	0.6036	0.2031	0.0306	-0.00210508	0.00368025	-0.000913875	0.00365243	0.000103506	0.00365997	0.00140233	0.00364624	0.00381992	0.00357579
18:42141977	rs12958173	A	C	0.7055	-0.295	0.0329	-0.00320368	0.00395631	0.00955839	0.00392658	0.0123737	0.00393549	-0.0014064	0.00391989	-0.00367337	0.00384366
18:43097750	rs7236548	C	A	0.1818	0.3431	0.0388	0.00331885	0.00469278	-0.00254245	0.00465905	0.00222794	0.0046688	0.000210786	0.00464793	0.00191074	0.00455785
18:48142854	rs745821	T	G	0.2416	-0.2214	0.0351	-0.00163314	0.00423607	-0.00796717	0.00420426	-0.0171131	0.00421444	-0.00302635	0.00419616	-0.0132827	0.00411488
18:48283949	rs36010659	T	C	0.1427	-0.2912	0.0432	-0.00646919	0.00516294	-0.00690787	0.00512441	-0.00565334	0.00513606	-0.0152315	0.00511497	-0.00331376	0.0050162
18:48799991	rs11876341	A	G	0.3117	0.213	0.0334	-0.00782654	0.00396808	-0.00605559	0.00393822	-0.00290132	0.00394794	0.00140354	0.00393137	0.000101207	0.00385458
18:51851616	rs34163044	C	A	0.4126	0.1753	0.031	0.00246722	0.00372382	0.00714864	0.00369567	0.0127481	0.00370415	-0.0154831	0.00369039	0.012088	0.00361804
18:52607301	rs72930904	C	T	0.1623	-0.2316	0.041	0.00619397	0.00487861	-0.00028678	0.00484242	-0.00266897	0.00485278	0.00410887	0.00483366	0.00487212	0.00473992
18:54578482	rs10048404	C	T	0.3674	-0.2607	0.0317	-0.00333461	0.00373007	-0.00410201	0.00370242	0.000807664	0.00371114	-0.00227825	0.00369499	-0.00157042	0.00362374
18:57829135	rs6567160	T	C	0.2342	-0.2242	0.0357	-0.00665508	0.00424852	-0.00621228	0.00421669	-0.0178186	0.00422736	0.00467742	0.00420884	-0.00115462	0.00412746
18:60845884	rs12454712	T	C	0.3777	-0.1908	0.0328	-0.00402639	0.00371629	-0.008083	0.00368776	0.000681984	0.00369755	0.00473109	0.00368185	-0.00520657	0.00361075
18:73034151	rs10460108	A	G	0.519	-0.2141	0.0301	0.00195519	0.00363311	0.00377791	0.00360599	-0.00308674	0.00361439	-0.00345763	0.00359939	0.00791361	0.00352971
18:777282	rs34413141	T	A	0.1852	-0.3531	0.0393	0.00785775	0.00468395	0.0110815	0.0046497	0.00831537	0.00465924	0.00139276	0.00463891	0.00158845	0.00454911
19:10332988	rs10409243	C	T	0.6029	-0.3077	0.0313	-0.00475851	0.00376136	-0.0146761	0.00373357	-0.0220732	0.00374337	-0.00846071	0.00372773	-0.00502074	0.0036555
19:11526765	rs167479	G	T	0.4713	-0.5642	0.0327	0.00849512	0.00361312	-0.00229185	0.00358729	0.00416399	0.0035965	-2.88335e-05	0.00358137	0.00142901	0.0035117
19:11584818	rs17638167	C	T	0.0417	-0.4519	0.0741	-0.00758245	0.00899404	-0.00820971	0.00892962	-0.0162861	0.00895191	-0.010814	0.00890902	-0.0142034	0.00873862
19:1435771	rs3760994	G	A	0.4962	-0.1787	0.032	0.00309544	0.00360051	0.00671493	0.00357342	-0.0070952	0.00358293	0.0034282	0.00356833	0.00273477	0.00349917
19:17222584	rs1077795	A	G	0.262	-0.2507	0.0344	-0.00873306	0.004127	-0.0116221	0.00409725	-0.0116621	0.00410739	-0.0104403	0.00409061	-0.00658045	0.00401045
19:19789528	rs2304130	A	G	0.0844	0.3387	0.0552	-0.0144318	0.0064895	0.0136804	0.00644298	0.0294464	0.00645927	0.0179007	0.00643089	0.00675066	0.0063065
19:21950402	rs6511291	T	C	0.57	0.1692	0.0308	0.00102603	0.00365882	-7.6841e-05	0.00363135	0.00482357	0.0036417	-0.00720151	0.00362555	0.00146041	0.00355507
19:2232221	rs740406	A	G	0.0565	0.5905	0.0659	0.0217502	0.00787851	0.0240348	0.00782447	0.0253736	0.0078433	0.0246769	0.00781225	0.00476216	0.00765963
19:31927547	rs8105753	A	C	0.3621	-0.2178	0.0318	0.000585442	0.00378212	0.000420018	0.00375528	-0.00433147	0.0037657	0.0017202	0.0037501	0.00301534	0.00367677
19:32590773	rs1821295	C	T	0.7	-0.2253	0.0328	0.00502116	0.0039224	0.00345559	0.00389335	-0.00476393	0.00390334	0.00415945	0.00388753	-0.00144307	0.00381213
19:33889593	rs7256564	A	G	0.6883	-0.1955	0.0324	-0.0160451	0.00387912	-0.00102794	0.00385097	-0.0143819	0.0038614	-0.00371932	0.00384422	0.00429679	0.00376972
19:45412079	rs7412	C	T	0.0792	-0.4339	0.0574	0.00551949	0.00653167	-0.000638965	0.00648321	-0.00257665	0.00650298	-0.0211462	0.0064732	0.0101899	0.00634655
19:46180414	rs34783010	G	T	0.1944	0.2208	0.0381	-0.000847893	0.00452809	0.00268133	0.0044955	0.00575912	0.00450691	-0.00919911	0.00448908	-0.000363021	0.00440064
19:49605705	rs73046792	G	A	0.1643	-0.3554	0.0426	-0.000879354	0.00484436	-0.00207637	0.00480766	0.00718196	0.00482176	0.00921244	0.00479887	-0.00102084	0.00470758
19:5066330	rs2613765	G	A	0.4736	-0.2353	0.0301	0.00334381	0.00359481	0.0130855	0.00356837	-0.00338279	0.00357748	-0.00310634	0.00356212	-0.000309478	0.00349397
19:7224431	rs7248104	G	A	0.4167	-0.2326	0.0306	0.001117	0.00364967	-0.00132408	0.00362307	-0.00702924	0.00363286	-0.00208633	0.00361765	0.000908936	0.00354761
19:7252756	rs4247374	C	T	0.1419	-0.6354	0.0456	0.0108262	0.00513769	0.012042	0.00510029	0.00147206	0.00511267	0.00389072	0.00509322	5.95939e-05	0.00499256
2:106126880	rs150194832	G	C	0.092	-0.2901	0.0523	0.00138325	0.00621695	-0.00290386	0.00616289	-9.56066e-05	0.00618508	-0.0062717	0.00615892	-0.00970835	0.00604772
2:112769721	rs28377357	G	A	0.2889	-0.2142	0.0331	0.00167085	0.00396773	-0.00253699	0.00393252	-0.0114502	0.00394858	-0.00601951	0.00392885	0.00180088	0.00385733
2:114082175	rs62158170	A	G	0.2163	-0.2369	0.0368	0.0119051	0.00439349	0.00158573	0.00435448	0.00077778	0.00437062	0.00494102	0.00435186	0.00965944	0.00427379
2:122000745	rs6723509	T	C	0.1429	-0.2531	0.0438	0.00565502	0.00518239	0.00584883	0.00513656	0.000440949	0.00515749	-0.000593597	0.00513462	0.00234866	0.00503999
2:135632981	rs4954192	C	T	0.3632	-0.1796	0.0312	-0.00443718	0.00366968	-0.00725225	0.00363701	-0.00164018	0.00365142	0.00142409	0.00363401	-0.00641203	0.0035686
2:144146311	rs7606205	A	C	0.2988	0.1843	0.0333	-0.00354144	0.00398161	0.00621426	0.00394738	0.00246753	0.00396276	0.00279399	0.00394328	-0.00172552	0.00387225
2:145646072	rs1438896	T	C	0.7036	-0.208	0.0329	-0.0111659	0.00393229	-0.0104467	0.00389779	-0.00763811	0.00391346	0.00012183	0.00389389	-0.00833024	0.0038238
2:146950908	rs62169544	G	A	0.4472	-0.1885	0.0305	0.00255851	0.00363686	-0.00247975	0.00360481	0.00089856	0.00361845	-0.00119728	0.00360268	-0.00158187	0.00353682
2:162278233	rs55732192	G	T	0.093	-0.3358	0.0521	-0.00547739	0.00622654	0.00118475	0.00617297	0.00209454	0.00619391	-0.0119336	0.0061665	-0.00349015	0.0060545
2:164963486	rs1446468	T	C	0.5445	0.5063	0.0304	-0.00836366	0.00363983	3.19716e-05	0.00360821	0.00184615	0.00362302	-0.00106788	0.00360504	0.00332046	0.00353943
2:165557318	rs6712203	C	T	0.368	-0.2092	0.0313	-0.0141782	0.00376044	-0.00603701	0.00372833	0.00771933	0.00374244	-0.00753278	0.00372474	0.000310654	0.00365696
2:174949358	rs11694601	A	G	0.3997	0.1909	0.0309	0.00159073	0.00371661	-0.00261609	0.00368472	0.00492756	0.00369865	-0.0115332	0.0036819	-0.0062714	0.00361445
2:175529967	rs72914576	C	G	0.1824	0.292	0.0388	-0.00430187	0.00465513	0.00118757	0.00461301	0.0106002	0.00463146	0.00374319	0.00460939	0.00446094	0.00452524
2:178716601	rs1837164	A	T	0.6346	-0.1824	0.0311	-0.000733206	0.00374739	0.00126946	0.00371478	8.14495e-05	0.00372972	0.00351506	0.00371106	0.0047027	0.00364355
2:180739450	rs1486236	C	A	0.3715	-0.2339	0.0321	0.00834453	0.0037677	0.0149041	0.00373462	0.0115902	0.00375016	0.00291024	0.00373251	0.00127211	0.00366368
2:181946115	rs10184839	A	T	0.7032	0.1853	0.0332	-0.033994	0.00395919	-0.0232561	0.00392502	-0.00543561	0.00393973	0.00158689	0.00392092	-0.00501516	0.00384951
2:183224127	rs16823124	G	A	0.3095	0.236	0.0326	-0.00026154	0.00391113	0.00767186	0.00387646	-0.00330773	0.00389163	0.00282791	0.00387291	-0.00334393	0.00380364
2:187816321	rs28558491	C	T	0.7317	-0.2114	0.0343	-0.00470867	0.0040635	-0.00694459	0.00402749	-0.00909736	0.00404295	-0.00485797	0.00402327	-0.00317934	0.00395025
2:18975439	rs67720684	C	A	0.2451	0.1943	0.0353	0.00186096	0.00418975	-0.00429791	0.0041535	0.000688085	0.00416986	-0.00513777	0.00414989	0.00296923	0.00407481
2:191439591	rs7592578	T	G	0.8143	0.2857	0.0391	0.00129904	0.00463442	-0.00432893	0.00459257	-0.00660316	0.00461105	0.00483284	0.00458872	-0.00358041	0.00450627
2:19730845	rs1344653	A	G	0.4989	0.2534	0.03	0.00306303	0.00359559	6.78803e-06	0.00356386	-0.00155381	0.00357793	0.0062299	0.0035614	0.00442922	0.00349624
2:201102905	rs296797	T	C	0.6027	-0.2161	0.0308	-0.0089817	0.00370508	-0.00955973	0.00367228	-0.00163846	0.00368677	0.000365079	0.0036695	-0.002285	0.00360314
2:204125426	rs1469760	T	C	0.4147	0.2485	0.0307	-0.00135028	0.00364967	-0.0065069	0.00361757	0.0049345	0.00363187	-0.00589066	0.00361519	-0.000694849	0.00354988
2:205077128	rs2162003	T	C	0.3882	-0.1985	0.0321	0.0051309	0.00381122	0.00882379	0.00377848	0.00147841	0.00379328	0.00787143	0.00377699	0.00641585	0.00370624
2:208526140	rs55780018	T	C	0.4593	0.2784	0.031	0.0118753	0.00364995	0.00424578	0.0036175	0.00109609	0.00363234	0.00175929	0.00361528	0.00396115	0.0035497
2:211540507	rs1047891	C	A	0.3168	-0.2528	0.0328	-0.0185622	0.00385584	-0.0150831	0.00382193	-0.0181555	0.0038377	0.0146475	0.0038192	-0.00339624	0.00374981
2:213188795	rs12694277	T	C	0.6477	0.2018	0.0335	-0.00165967	0.00397919	0.00755314	0.00394447	0.00465722	0.00395991	-0.00268333	0.00394085	-0.00921925	0.00386957
2:218668732	rs1063281	C	T	0.6024	-0.2585	0.0313	-0.00203978	0.00372371	0.0104139	0.00369143	0.00701185	0.00370601	-0.00258712	0.0036886	0.00117605	0.0036204
2:227100698	rs2972146	G	T	0.6463	0.2532	0.0313	0.0135337	0.00374616	0.00323044	0.00371309	0.0031452	0.00372766	0.0115094	0.00371075	0.00554581	0.00364284
2:230629138	rs1044822	C	T	0.1521	-0.248	0.0424	-0.00368896	0.00503408	0.000120138	0.00498863	0.00300435	0.00500844	0.0014425	0.00498649	0.00595633	0.00489595
2:242344695	rs139354822	T	C	0.0303	-0.6115	0.0975	-0.0028616	0.0108412	-0.023243	0.0107458	7.3106e-05	0.0107885	0.0199088	0.0107381	-0.0123217	0.0105477
2:25139596	rs55701159	T	G	0.1127	-0.3959	0.0481	-0.0080966	0.00574046	0.00690408	0.00569085	-0.0192265	0.00571325	0.00387362	0.00568728	-0.00371247	0.0055825
2:26914364	rs1275988	C	T	0.6155	-0.541	0.0308	0.00480705	0.00371089	-0.000114968	0.00367919	0.00426259	0.00369319	0.00152286	0.00367486	-0.00642754	0.0036085
2:27887034	rs9678851	C	A	0.5735	-0.1722	0.0307	0.00104484	0.00362592	0.00806584	0.00359407	-0.0052824	0.00360819	-0.0116705	0.00359181	0.00239972	0.00352715
2:28635740	rs7562	T	C	0.4841	-0.2313	0.0305	-0.0116589	0.00361837	0.00412092	0.00358743	-0.0086165	0.00360114	0.000170173	0.00358424	0.00164219	0.00351893
2:37517566	rs13420463	A	G	0.2299	-0.3143	0.036	0.0183593	0.00427508	0.00534902	0.00423699	-0.00106217	0.00425331	0.0182861	0.00423463	0.00161004	0.0041565
2:40567743	rs4952611	C	T	0.5755	-0.211	0.0315	-0.0051352	0.00373425	-0.00194877	0.00370123	-0.00600092	0.00371647	-0.00470955	0.00369936	-0.00920568	0.00363165
2:43167878	rs76326501	A	C	0.0944	-0.5681	0.0533	-0.00332121	0.00623094	-0.000712595	0.0061774	-0.00702316	0.00620047	-0.0195793	0.00617398	-0.00877757	0.00605942
2:43716933	rs35590893	G	A	0.2821	-0.2374	0.0336	-0.00170723	0.00400767	-0.0136837	0.0039727	-0.0172858	0.00398817	-0.000850356	0.00396975	-0.00835315	0.00389706
2:53025757	rs10189186	A	G	0.4762	-0.1893	0.0302	0.0054803	0.0036378	0.00377251	0.0036063	-0.0038955	0.00361986	0.00365623	0.00360317	0.00303616	0.0035379
2:55809054	rs1975487	A	G	0.5212	0.1986	0.0307	-0.00441519	0.00365373	0.00357162	0.00362166	-0.00265929	0.00363595	-0.00478596	0.00361925	-0.00434235	0.00355295
2:60096560	rs72816333	A	T	0.1695	-0.2336	0.04	-0.00224829	0.00483549	0.00020777	0.00479369	0.00603842	0.0048132	-0.00319897	0.00478971	-0.00255763	0.00470178
2:64217786	rs13014371	T	C	0.4324	0.1709	0.0305	0.00135608	0.00365101	-0.000258187	0.00361925	-0.00352723	0.00363323	0.00202059	0.0036159	-0.0023944	0.00355105
2:66782467	rs2300481	C	T	0.3871	0.1981	0.031	6.08892e-05	0.00368913	0.0112988	0.00365642	-0.000226816	0.00367076	0.00120707	0.00365288	0.00216055	0.00358669
2:68503044	rs6731373	G	A	0.3579	0.1913	0.0326	0.00125592	0.00374598	0.00292797	0.00371298	0.00128917	0.00372806	0.0029795	0.00371171	-0.00673816	0.00364286
2:85491365	rs11689667	T	C	0.4549	-0.1983	0.0304	-0.00356172	0.00362087	0.000958611	0.0035893	0.00458152	0.00360283	0.00286123	0.00358543	-0.00116688	0.00352009
2:86326717	rs72847885	A	G	0.3373	-0.2413	0.0318	0.00410492	0.00380238	-0.00762436	0.00376922	0.000156654	0.00378425	0.00327953	0.00376685	0.00357117	0.00369775
20:10969030	rs1327235	A	G	0.4777	0.426	0.03	0.000473192	0.00361202	-0.00254138	0.00358399	-0.00455299	0.0035939	-0.00568879	0.00357894	-0.00139587	0.00350988
20:17882452	rs2618647	A	G	0.4826	0.1884	0.0301	0.000741764	0.00361794	0.00295845	0.00359078	0.00227623	0.00359984	0.00222486	0.00358529	0.000579073	0.00351536
20:30169673	rs6060114	T	C	0.1551	-0.2731	0.0413	0.0107836	0.00498124	-0.0201467	0.00494306	0.00679002	0.00495668	-0.00870928	0.00493461	-0.00986333	0.00483948
20:31225069	rs6141767	G	C	0.1524	0.3107	0.0419	0.00711665	0.00502814	-0.0324668	0.00498945	0.0011203	0.0050041	-0.0119421	0.00498321	-0.0356856	0.00488537
20:40268334	rs4810332	T	A	0.3787	-0.2608	0.0317	0.00385108	0.00378139	0.00606169	0.00375294	-0.00113998	0.00376267	0.000812804	0.00374665	-0.00416947	0.00367446
20:4101290	rs1764975	T	A	0.7995	0.2819	0.0379	0.00830872	0.00449822	0.000152884	0.00446372	0.00119141	0.00447396	-0.00404659	0.00445609	0.00281175	0.004372
20:42797358	rs6031435	A	G	0.4587	0.2592	0.0303	-0.00798774	0.00364614	-0.0152633	0.00361876	0.00149752	0.0036276	-0.000263361	0.00361329	-0.00312354	0.00354317
20:47308798	rs6095241	G	A	0.4415	-0.1718	0.0302	0.00871536	0.00362035	0.0119882	0.00359246	-0.00135796	0.00360166	-0.00231569	0.00358679	0.00643095	0.00351872
20:50108980	rs6021247	G	A	0.5281	0.2328	0.0301	-0.00108375	0.00360345	0.000252171	0.00357583	-0.00177823	0.0035851	0.0011192	0.00357088	0.00123539	0.00350225
20:57751117	rs6015450	A	G	0.1195	0.7003	0.0461	-0.0107271	0.00555989	0.0034179	0.00551706	0.00018745	0.00552929	0.0118039	0.00550745	-0.000723855	0.00540213
20:62694319	rs35213536	G	T	0.2428	0.2937	0.0357	-0.00329254	0.00419727	0.00769161	0.00416455	-0.00115801	0.00417562	0.000380924	0.0041591	0.00550453	0.00407862
20:8626271	rs6108168	C	A	0.2529	-0.2957	0.0344	-0.0134112	0.00415364	-0.00996981	0.00412196	-0.011419	0.00413226	-0.00672345	0.00411613	-0.0157339	0.00403697
21:16556367	rs1882961	C	T	0.3046	0.2443	0.0326	0.00256991	0.0039514	0.000871636	0.00392118	0.00121732	0.00393013	0.00384428	0.00391218	-0.000121109	0.00383725
21:33788341	rs11701033	C	G	0.1798	0.2187	0.0392	0.00273237	0.00472626	0.00320088	0.00468969	0.00497174	0.00470004	-0.00271521	0.00467883	-0.00170136	0.00459009
21:44760603	rs12627651	G	A	0.2817	0.3498	0.0341	-0.00735153	0.00400237	0.000581649	0.00397287	-0.00643285	0.00398137	0.00270987	0.00396376	-0.00541852	0.00388789
21:45107562	rs9306160	T	C	0.579	0.2123	0.0309	0.00300535	0.0036469	0.00131813	0.00362	0.000452077	0.00362751	0.0114931	0.00361226	-0.00195576	0.00354346
22:19967980	rs12628032	C	T	0.3061	0.2445	0.0328	0.023803	0.00391489	0.0225068	0.00388482	0.0143303	0.00389477	0.0104084	0.00387855	0.0163879	0.00380422
22:28921347	rs9608690	G	A	0.0682	-0.3711	0.06	0.00593772	0.00716739	0.00946582	0.00711211	0.00192805	0.00712715	0.0107073	0.00710163	0.0138426	0.00696494
22:29451671	rs4823006	A	G	0.45	-0.2172	0.0302	-0.00926608	0.00361006	-0.000509371	0.00358194	0.00553294	0.00359101	0.00263938	0.00357598	0.00202349	0.00350748
22:50219952	rs77692990	C	T	0.0804	-0.3178	0.0566	0.00366115	0.00662738	-0.0167364	0.00658075	0.00651504	0.00659222	-0.00279062	0.00656536	-0.0146862	0.00644145
22:50727921	rs28578714	T	C	0.3941	-0.2066	0.0327	0.00290098	0.00368138	0.00580885	0.00365343	-0.000649263	0.00366177	0.006613	0.00364678	0.00191121	0.00357645
3:11290122	rs347591	G	T	0.6625	0.3181	0.032	0.0077955	0.00381199	0.0127933	0.00377852	0.0136776	0.00379339	0.00741091	0.00377584	0.00757392	0.00370381
3:123049938	rs6806529	A	C	0.5634	-0.1768	0.0309	0.00700922	0.00373421	0.0139317	0.00370143	0.00482351	0.00371584	0.00393193	0.00369929	0.00397112	0.00362976
3:124557643	rs6438857	T	C	0.4184	-0.2736	0.0305	-0.0029806	0.00366268	-0.00336658	0.0036303	0.00604774	0.00364507	-0.00634487	0.00362844	0.00265828	0.00356009
3:132780356	rs9875380	C	T	0.4654	-0.1752	0.0302	-0.00486561	0.0036237	-0.00301776	0.00359207	0.00254655	0.00360543	0.00172616	0.00358863	-0.000595715	0.003521
3:133959552	rs6783086	C	T	0.3853	0.3048	0.0308	0.00441071	0.00370659	0.00862789	0.00367388	0.00598645	0.00368849	-0.00596251	0.003671	0.0028687	0.00360167
3:135953729	rs590198	G	A	0.5262	0.1871	0.0301	0.00425912	0.0035937	0.00481146	0.00356179	-0.000802403	0.00357604	-4.3264e-05	0.0035595	0.00785766	0.00349222
3:138119952	rs2306374	T	C	0.1624	0.2825	0.0411	0.0185366	0.00487916	0.000945609	0.00483713	0.00328929	0.0048543	0.00338774	0.00483274	0.0115997	0.00474093
3:141134818	rs16851397	A	G	0.0474	0.5294	0.0726	0.0140989	0.00850479	0.0113854	0.00843671	-0.0214502	0.00846141	-0.00184495	0.00842963	-0.012761	0.00826931
3:14958126	rs11128722	G	A	0.5709	-0.2865	0.0309	0.000390555	0.00374038	-0.00315117	0.00370755	-0.00603227	0.00372208	0.0035599	0.00370499	-0.000692516	0.00363492
3:153721493	rs73158427	T	A	0.1628	0.2804	0.0409	0.00271618	0.00487842	-0.00493534	0.00483647	-0.00222765	0.00485357	-0.00209503	0.00483168	0.00158697	0.00473849
3:154707967	rs143112823	G	A	0.0905	-0.4171	0.0557	0.00573708	0.00639247	0.0018871	0.0063357	0.00477444	0.00636287	-0.00770972	0.0063339	-0.00712519	0.00621185
3:158316726	rs78151625	T	C	0.1625	0.2453	0.0407	-0.00805102	0.00487364	0.000753573	0.00483145	0.00374077	0.0048507	0.00166882	0.00482967	0.000849603	0.00473945
3:169100886	rs419076	T	C	0.5274	-0.4049	0.0301	0.00429836	0.00359406	0.0119667	0.00356194	0.010376	0.00357605	-0.00266249	0.00356002	0.00629706	0.00349273
3:176927949	rs73171158	T	C	0.5373	0.1763	0.032	0.00904272	0.00376885	0.00691365	0.00373543	0.00762672	0.00374969	0.00335765	0.0037319	0.00234812	0.00366176
3:183435713	rs262986	G	A	0.4687	-0.2371	0.0305	0.00329428	0.00363695	-0.00773466	0.00360493	0.00598924	0.003619	0.00102513	0.00360287	0.005066	0.00353433
3:185317674	rs12374077	G	C	0.3447	0.2143	0.0317	0.00313246	0.00377994	0.00784582	0.00374672	0.012533	0.00376139	0.00140214	0.00374435	0.00398916	0.00367256
3:20073193	rs189267552	T	A	0.0126	-0.8664	0.139	0.0381906	0.0164849	-0.0191398	0.0163296	-0.00302197	0.016404	0.00395637	0.0163402	0.00607844	0.0160189
3:27537909	rs13082711	T	C	0.2437	0.3087	0.0354	-0.00965765	0.00419368	-0.00273084	0.004157	-0.00488075	0.00417262	-0.0034934	0.00415405	-0.00963492	0.00407564
3:30405936	rs12638085	T	A	0.3572	0.2189	0.0318	-0.0143623	0.00381763	-0.00309346	0.00378428	-0.00357214	0.0037999	-0.00249994	0.0037819	-0.00292793	0.00371032
3:37539090	rs267517	G	A	0.5981	-0.261	0.0313	0.00118281	0.00366795	-0.00189441	0.00363543	0.000284427	0.0036493	-0.0042455	0.00363289	0.0022876	0.00356455
3:41107173	rs6788984	A	G	0.144	-0.2999	0.0432	0.00776236	0.00517211	-0.0021478	0.00512714	0.000187596	0.00514754	-0.00502538	0.00512256	-0.00125486	0.00502626
3:48197614	rs6797587	A	G	0.6303	0.3271	0.0322	0.0050871	0.00398642	-0.00253226	0.00395152	-0.00425567	0.00396878	0.000459729	0.00395073	-0.00114351	0.00387392
3:49009570	rs73082337	C	G	0.1191	-0.2795	0.0481	-0.00745386	0.00554208	-0.00458624	0.00549273	0.00408982	0.00551307	0.0197527	0.00548766	0.00382253	0.0053844
3:53635595	rs9810888	T	G	0.5003	0.172	0.0304	-0.00194944	0.0035904	-0.00403798	0.00355928	-0.00101233	0.0035732	0.000142247	0.00355636	-0.000385872	0.00348867
3:70920485	rs4499560	A	T	0.6821	0.2199	0.0326	-0.00432207	0.00390296	-0.00368706	0.00386904	-0.0126224	0.00388451	-0.000917567	0.00386627	-0.00504203	0.00379415
3:74710462	rs9857362	A	C	0.4682	-0.1727	0.0306	-0.00296706	0.00361475	-0.0069679	0.00358309	-0.00239771	0.00359678	-0.00179157	0.00357983	-0.00349096	0.00351299
3:85656311	rs1375564	C	T	0.6369	0.2579	0.0315	0.00233848	0.00375339	0.00921445	0.00371969	0.00671597	0.00373449	0.00418951	0.00371735	0.00597404	0.00364721
4:103188709	rs13107325	C	T	0.0751	-0.9086	0.0592	0.000992512	0.00683226	-0.0159844	0.00678216	0.0142947	0.00679298	-0.0213409	0.00677101	0.00219335	0.00664434
4:106911742	rs13112725	G	C	0.7593	0.4137	0.0358	-0.00290342	0.00420797	-0.00445293	0.00417795	-0.00516386	0.00418567	0.00336963	0.0041703	0.000601764	0.00409012
4:109017528	rs7694643	G	A	0.6451	-0.1953	0.0315	0.00121156	0.00376996	0.00726211	0.00374281	0.00374479	0.00375004	-0.00331388	0.00373692	-0.00183173	0.00366688
4:111381638	rs6825911	C	T	0.7944	-0.3066	0.0375	0.0079537	0.0044514	0.00362234	0.00441905	-0.000742633	0.00442773	-0.00279017	0.00441277	-0.00225442	0.00432722
4:120509279	rs66887589	T	C	0.4761	0.1951	0.0303	0.0088203	0.00360689	0.0109698	0.00358042	0.0153961	0.00358786	0.00271067	0.003574	0.00861817	0.00350577
4:124794644	rs3097937	A	T	0.2011	-0.2226	0.0381	-0.00591646	0.00449709	-0.00376385	0.00446408	-0.00457928	0.00447349	0.000226651	0.00445545	0.00516559	0.00437083
4:138464842	rs7439567	C	T	0.4079	0.2537	0.0309	-0.00441165	0.00369042	-0.00338192	0.00366343	-0.0022192	0.00367134	0.00140093	0.00365653	-5.43284e-05	0.0035874
4:144051276	rs72719160	A	T	0.3167	0.2243	0.0324	-0.00392831	0.00387709	0.00159601	0.00384978	0.00123334	0.00385631	0.0109862	0.00384228	0.00472422	0.00376951
4:146821725	rs4835266	T	C	0.4834	-0.2155	0.0309	0.00765323	0.00368201	-0.00165642	0.00365538	-0.00492648	0.00366345	0.00750414	0.00364923	0.00723919	0.00357988
4:148400256	rs10305838	T	C	0.1401	0.2659	0.0433	0.0123374	0.0051747	0.00907307	0.00513651	-0.000197335	0.00514729	0.00544953	0.00512788	0.00229639	0.00502993
4:151295085	rs6823767	T	C	0.279	0.2129	0.0341	0.00408774	0.00401072	0.0116407	0.0039821	0.00572744	0.0039905	-0.00125401	0.00397502	-2.03831e-05	0.00389987
4:156645513	rs13139571	C	A	0.2338	-0.3299	0.0355	-0.0195805	0.00424174	-0.00898235	0.0042103	-0.0105735	0.00421928	-0.01277	0.0042033	-0.00552519	0.00412414
4:157678511	rs17035181	T	G	0.1456	-0.3074	0.0429	0.0128179	0.00510181	0.0114892	0.00506418	-0.00358584	0.00507446	0.00812704	0.00505506	0.00769107	0.00495928
4:169688000	rs869396	C	A	0.4649	-0.2115	0.0305	-0.00171865	0.00364151	0.00115377	0.00361536	0.00541714	0.00362266	0.000607395	0.00360928	-0.00598092	0.00354102
4:18008232	rs2610990	A	G	0.7379	0.2903	0.0343	0.0120193	0.00409363	5.18899e-05	0.00406392	0.00557624	0.00407212	-0.00299377	0.0040566	0.00525725	0.00398032
4:2165493	rs55829085	A	C	0.0425	0.4309	0.074	0.0178422	0.00896955	0.036128	0.00890214	0.0160902	0.00891971	0.00245236	0.00888596	0.00632439	0.00871473
4:2694773	rs231708	G	C	0.6871	-0.2824	0.0326	0.00177334	0.00388418	0.00718483	0.00385551	0.000265116	0.00386378	0.00887857	0.00384884	0.00146891	0.0037762
4:3451109	rs2498323	G	A	0.1003	0.3171	0.0517	0.0197177	0.00598582	-0.00426285	0.00594375	0.0106319	0.0059523	0.00158199	0.00593112	0.0068539	0.00581982
4:38387395	rs2291435	C	T	0.5374	-0.262	0.0303	0.0526776	0.0036014	-0.006807	0.00357596	0.000240062	0.0035823	-0.0127313	0.00356927	0.00880368	0.00350226
4:46595623	rs12511987	T	G	0.1781	0.2329	0.0399	0.00198303	0.00474514	0.00419673	0.0047098	0.00920331	0.00471978	0.00529723	0.00470268	0.00171741	0.00461251
4:54799245	rs871606	T	C	0.1041	-0.3705	0.0495	0.00976856	0.00588564	-0.00421905	0.00584385	-0.0106999	0.00585401	0.0071245	0.00583033	-0.00460505	0.00572411
4:77414144	rs10008637	T	C	0.4624	-0.2157	0.0302	-0.000903058	0.00361454	-0.00535499	0.00358823	0.00457474	0.00359496	-0.00169495	0.00358197	-0.00194775	0.00351436
4:81164723	rs1458038	C	T	0.2918	0.8233	0.0333	-0.00187421	0.0039492	0.00427624	0.00392025	0.00450971	0.00392787	-0.00173326	0.00391319	-4.07008e-05	0.00383949
4:83925895	rs6823199	T	C	0.2611	-0.2094	0.0348	0.0224386	0.00408624	0.00639074	0.00405592	0.00497638	0.0040647	0.0141752	0.00404956	0.00575315	0.00397195
4:86715670	rs2014912	T	C	0.8457	-0.4772	0.042	-0.0126189	0.00501025	-0.00953148	0.0049743	-0.0126948	0.00498353	-0.0110253	0.00496607	-0.00482791	0.00487009
4:89750668	rs13149209	T	C	0.2145	-0.281	0.0367	-0.0145972	0.00437671	-0.0144918	0.00434494	-0.0154143	0.00435352	-0.0026071	0.00433674	-0.00722105	0.00425552
4:95938386	rs1347345	G	A	0.6154	-0.1806	0.0312	0.000358163	0.00370809	0.000237418	0.00368131	-0.00537505	0.00368918	0.00252595	0.00367444	-0.00123932	0.00360521
5:114390121	rs10077885	C	A	0.5152	-0.259	0.0308	0.00419544	0.00360297	0.00455562	0.00357517	0.000573169	0.00358392	0.00257664	0.00356902	0.00272297	0.00350292
5:121194226	rs9885577	C	T	0.3652	0.2309	0.0321	-0.00602617	0.00379844	-0.00513466	0.00376917	0.00534683	0.00377897	-0.00175565	0.00376273	0.000903079	0.00369275
5:122476457	rs13359291	G	A	0.1502	0.4333	0.0415	-0.00887594	0.00501504	-0.00374822	0.00497676	0.000732779	0.00498957	0.0014449	0.00496932	-0.00478711	0.00487593
5:123136656	rs6891344	A	G	0.1811	-0.2706	0.0395	-0.0200791	0.00471865	-0.00685632	0.00468509	-0.000771691	0.00469262	0.000872414	0.0046727	0.000735518	0.00458553
5:127352807	rs62373688	T	A	0.1347	0.2742	0.0454	0.00809518	0.00531162	0.00177514	0.00527096	0.00726316	0.00528414	0.00200396	0.00526094	0.0125884	0.00516269
5:127868199	rs6595838	G	A	0.3042	0.3229	0.0331	-0.00597382	0.0039103	-0.00350317	0.00388102	0.00333479	0.00388956	0.00409116	0.00387221	0.00401996	0.00379917
5:1279790	rs10069690	C	T	0.2584	0.3098	0.0369	0.00441832	0.00411283	-0.00337963	0.0040814	0.0179708	0.00409147	0.00077773	0.00407209	0.00164786	0.00399676
5:140086677	rs702395	C	T	0.4366	0.2318	0.0305	-0.00160386	0.00363089	0.00680301	0.00360332	0.0105899	0.00361109	-0.00267052	0.00359597	0.000640498	0.00352926
5:141740620	rs1650911	G	C	0.7672	0.2549	0.0368	-0.00113247	0.0042575	0.000467206	0.00422308	-0.00185707	0.00423368	-0.0145907	0.00421735	-0.00719285	0.00413947
5:148391140	rs9687065	A	G	0.185	-0.3356	0.0387	-0.00663305	0.00462715	-0.00427209	0.00459347	-0.00434848	0.00460236	0.00639432	0.00458341	-0.00306991	0.00449725
5:156145654	rs157678	T	A	0.6605	-0.183	0.0329	-0.00571905	0.00389463	0.00381631	0.00386494	0.00507853	0.00387491	0.000562711	0.00385754	0.00340484	0.00378576
5:158367249	rs62385385	T	A	0.3845	0.2834	0.031	0.00869449	0.00370472	-0.00860533	0.00367707	0.00190823	0.00368645	-0.000847633	0.00366959	0.0032555	0.00360048
5:173377636	rs72812846	T	A	0.2828	-0.2579	0.0344	0.00114182	0.00405779	0.000248663	0.00402625	-0.00577681	0.00403674	-0.0150418	0.00401941	-0.00188534	0.00394458
5:179411477	rs12153395	G	A	0.1168	-0.3303	0.0486	-0.00328645	0.00568874	-0.00783255	0.00564351	-0.00126658	0.00565916	0.00844468	0.00563263	0.000212572	0.00552929
5:32815028	rs1173771	A	G	0.6007	0.6321	0.0307	-0.00755132	0.00366185	-0.00593353	0.00363408	-0.00492713	0.00364285	0.00406594	0.00362523	-0.000151008	0.00355756
5:361148	rs4957026	A	G	0.6669	-0.1982	0.0323	0.00326948	0.00381729	-0.00448282	0.003788	-0.00624858	0.00379702	-0.00382901	0.00378158	0.00170178	0.00370993
5:3706050	rs954767	A	C	0.2592	0.2127	0.0346	-0.00163562	0.00410865	-0.00681368	0.00407845	0.00556401	0.00408821	-0.00608527	0.00406947	-0.00353235	0.0039923
5:53283630	rs1694068	T	A	0.6167	0.2657	0.0311	-0.000591074	0.00371949	-0.00260394	0.00369162	0.00244012	0.0036997	0.0042573	0.00368462	-8.15017e-06	0.00361627
5:55868097	rs13179413	C	T	0.2846	0.2238	0.0347	-0.00367897	0.00409652	0.00649035	0.00406532	0.0025315	0.00407551	0.00836246	0.00405795	0.00591864	0.0039835
5:57754005	rs1848510	G	A	0.3626	0.1839	0.0316	-0.0128904	0.00374241	-0.00492328	0.00371387	-0.00112873	0.00372231	0.00160808	0.00370727	-0.000391757	0.00363845
5:61553881	rs10062049	C	T	0.1363	0.2732	0.0445	-0.00194818	0.00526477	-0.000614683	0.00522643	-0.00207415	0.00523962	-0.00103466	0.005217	0.000436266	0.00511907
5:66291370	rs4286632	A	G	0.2783	-0.211	0.0343	0.00914258	0.0040618	0.00492325	0.00402977	0.00132711	0.00404151	0.00448106	0.00402285	0.00568857	0.00394781
5:68007803	rs246973	C	T	0.2905	0.2479	0.0335	-0.00335626	0.00403832	0.00239074	0.00400753	-0.00224177	0.00401716	-0.00665925	0.00400037	-0.00283304	0.00392533
5:77837789	rs10057188	G	A	0.4616	-0.2275	0.0307	0.00180169	0.00362982	-0.000461842	0.00360224	-0.00438828	0.00361145	-0.00292028	0.00359496	-0.00550233	0.00352813
5:87514515	rs10059921	G	T	0.0816	-0.4248	0.0587	0.00494135	0.00663495	0.00446577	0.00658438	-0.013401	0.00659886	0.00179624	0.00657013	-0.00618176	0.00645193
5:96174186	rs709668	A	G	0.7966	0.2943	0.0377	-0.00677975	0.00450534	0.00675107	0.00447127	0.00431952	0.0044821	0.00638388	0.00446184	0.00803562	0.00437794
5:97953719	rs1871190	G	T	0.3275	0.1954	0.0324	0.00230084	0.00386188	-0.000353023	0.00383278	-0.0126596	0.00384083	0.0123262	0.00382538	0.0135839	0.00375449
6:109013930	rs9486916	C	T	0.1935	0.2657	0.0385	-0.00584031	0.00465024	-0.0100779	0.00461494	0.00186734	0.00462595	-0.000263824	0.00460617	-0.0146122	0.00452068
6:117523671	rs2693560	A	G	0.6298	0.206	0.0316	0.00696893	0.00373572	0.00533372	0.00370692	0.0026577	0.00371701	0.00281299	0.0037012	0.00249851	0.00363149
6:118572486	rs9372498	T	A	0.0783	0.3967	0.0556	0.00726513	0.00676488	-0.00903799	0.00671207	-0.00351024	0.00672995	-0.00744902	0.00669929	0.00218413	0.00657373
6:12295987	rs1630736	C	T	0.4653	-0.1706	0.0309	-0.0164103	0.00364811	-0.00455777	0.00361982	-0.00799407	0.00362977	0.000281586	0.00361442	0.000397587	0.00354731
6:126228512	rs10782230	G	A	0.4826	0.2106	0.0302	-0.00382445	0.00360898	-0.00134671	0.00357995	-0.0027737	0.00359105	0.00161801	0.00357572	-0.00110826	0.00350829
6:127115454	rs13209747	C	T	0.4377	0.5117	0.0305	-0.00623017	0.00361222	0.000155162	0.00358434	0.000508898	0.00359351	0.00102202	0.00357854	0.000379364	0.00351103
6:12903957	rs9349379	A	G	0.4057	-0.2664	0.0312	-0.00953812	0.00366137	-0.00237835	0.00363275	-0.00364058	0.00364295	0.00454361	0.00362655	-8.88473e-05	0.00355946
6:131311909	rs9885632	C	T	0.7288	0.2358	0.0341	5.56609e-05	0.00405959	0.0150922	0.00402826	0.00355469	0.00403881	0.00936807	0.00402235	0.00700591	0.00394763
6:140383733	rs7763294	T	G	0.6835	0.2004	0.0324	0.0017034	0.00386709	0.00275951	0.00383749	-0.00773121	0.00384795	-0.00819567	0.00383078	-0.00730102	0.00375889
6:147713764	rs7765526	A	G	0.5401	-0.201	0.0307	-0.00090311	0.00364919	0.0123485	0.00362141	0.0146567	0.00363125	0.00304609	0.00361536	0.00497367	0.00354756
6:151004770	rs17080102	G	C	0.0704	-0.8085	0.0594	0.0150666	0.00699985	0.000609493	0.00694613	0.0188603	0.00696432	-0.00445131	0.00693762	0.0031207	0.00680452
6:159699125	rs449789	C	G	0.8587	-0.3233	0.0438	0.000466163	0.00514512	-0.00283538	0.00510761	-0.00813424	0.00512031	-0.00311176	0.00509738	0.000154538	0.00500179
6:1613686	rs2745599	A	G	0.4466	-0.2164	0.0317	0.00442543	0.0036403	0.0111789	0.00361298	-0.000566298	0.00362281	0.00111642	0.00360556	-0.00215896	0.00353846
6:161712235	rs9456648	C	T	0.3264	-0.1771	0.0322	0.0124257	0.00383621	0.000385103	0.00380655	-0.00103293	0.00381752	0.00291674	0.00379933	0.00637328	0.00372863
6:166179459	rs73030266	A	T	0.066	-0.4393	0.062	-0.000133441	0.00722862	-0.0114471	0.00717585	-0.00497061	0.00719574	0.00128235	0.00716339	0.00717371	0.00702723
6:43308363	rs1563788	C	T	0.2811	0.3385	0.0332	0.000791119	0.00400259	0.00127501	0.00397162	-0.00682369	0.00398233	-0.00403827	0.00396572	-0.00562099	0.00389117
6:50683009	rs78648104	T	C	0.0852	0.4287	0.0541	-0.00029012	0.00644117	0.00106778	0.00639234	-0.00179335	0.00640852	-0.0137546	0.00637672	-0.00868677	0.0062612
6:79655477	rs10943605	G	A	0.4886	0.239	0.0302	0.00525416	0.00359831	-0.00160638	0.00357156	-0.00706123	0.00357998	0.000553062	0.00356463	0.00172528	0.00349805
6:82281417	rs9449350	T	C	0.3158	0.2189	0.0323	-0.00570752	0.00386253	0.00133481	0.00383252	-0.00449716	0.00384269	0.00116673	0.00382578	0.00535639	0.00375532
6:96885405	rs35410524	C	T	0.1855	0.3368	0.0387	0.00806445	0.00461996	0.00617218	0.00458406	0.00679521	0.00459684	-0.00181352	0.00457491	0.00244908	0.00448941
7:106411858	rs17477177	T	C	0.1984	0.7351	0.0375	0.00360996	0.00451519	0.00393793	0.00447889	0.00659214	0.00449066	-0.00508606	0.00447062	0.00736999	0.00438865
7:128573967	rs4728142	G	A	0.4482	-0.1814	0.0305	-0.011114	0.00362214	0.00211216	0.00359358	-0.00540638	0.0036027	-0.017716	0.00358729	-0.0025663	0.00351971
7:129663496	rs11556924	C	T	0.3882	-0.2097	0.0317	0.0016872	0.00368839	0.00683994	0.00365967	0.0132722	0.00366855	0.0151736	0.00365153	0.024307	0.0035838
7:130432469	rs34072724	G	A	0.4949	-0.2422	0.0303	-0.00901078	0.00360151	-0.000370791	0.00357392	0.00603134	0.00358185	-0.00727969	0.00356655	-0.00228585	0.00350081
7:131059056	rs13238550	G	A	0.3991	0.2572	0.0309	-0.00491034	0.00367216	0.000534446	0.00364422	-0.000734294	0.00365195	0.00582414	0.00363596	0.000929238	0.00356881
7:139461616	rs7810028	C	G	0.1915	-0.2835	0.0382	-0.000814784	0.00457345	-0.000397147	0.00453787	-0.00320129	0.00454876	-0.0120045	0.00452818	-0.000565988	0.00444365
7:149474622	rs73727605	G	A	0.0663	0.3616	0.0623	0.0227554	0.00726542	-0.0151596	0.00720844	-0.00503237	0.00722468	-0.0141911	0.00719083	0.00220662	0.00705889
7:150050111	rs11771693	A	G	0.3216	-0.183	0.0326	-0.00514119	0.00386563	0.00024317	0.00383553	-0.00627799	0.00384493	0.000784189	0.003827	-0.00129633	0.00375616
7:150690176	rs3918226	C	T	0.083	0.664	0.0575	0.0104648	0.00666563	0.0055115	0.00661406	0.00744141	0.00662909	0.000516584	0.00660058	0.00753061	0.00647801
7:150704843	rs891511	G	A	0.3247	-0.3506	0.0333	0.00773405	0.00391278	0.00033003	0.00388201	-0.00636644	0.00389207	-0.00185066	0.00387453	-0.00246941	0.00380265
7:151415041	rs10224002	A	G	0.2875	0.3672	0.0337	-0.00834764	0.00398193	-0.00531239	0.00395047	-0.00497293	0.00396017	0.00236562	0.00394394	-0.00144058	0.00387061
7:19049388	rs2107595	G	A	0.1522	0.4176	0.0415	0.00979179	0.00501951	-0.00255552	0.0049797	0.000870237	0.0049905	0.00896848	0.00497272	-0.00501201	0.00487741
7:1966831	rs6959688	A	G	0.4043	0.2344	0.031	0.00956077	0.00367259	0.0094587	0.00364419	0.00103051	0.00365234	0.00336944	0.00363688	0.00316567	0.0035692
7:22156538	rs4507656	C	G	0.3069	0.2167	0.0351	0.00981054	0.0039512	-0.0045094	0.00392009	0.00246434	0.00393036	0.000713219	0.00391267	0.00116255	0.0038383
7:22767664	rs2069833	C	T	0.5739	-0.1988	0.0306	-0.00979487	0.00364182	-0.00423151	0.00361358	-0.0142162	0.0036218	-0.0294063	0.00360564	-0.0132868	0.00353908
7:24738164	rs12979	C	G	0.1339	-0.2739	0.0449	-0.004456	0.00530641	0.00251655	0.00526397	-0.00700818	0.00527666	-0.00680507	0.00525322	-0.00200126	0.00515776
7:2512545	rs2969070	G	A	0.6287	-0.2726	0.0313	-0.00133987	0.00371971	-0.000190123	0.00369065	-0.00406588	0.0036998	-0.00387532	0.00368351	0.000102803	0.00361485
7:27159136	rs6969780	G	C	0.0888	0.2957	0.0526	0.00446071	0.00630369	0.00628569	0.00625477	0.0187602	0.0062708	0.0173484	0.00624154	0.0117947	0.00612184
7:27337113	rs7777128	G	C	0.0783	0.5158	0.0557	-0.00664539	0.00668848	0.00723899	0.00663839	-0.00189591	0.00665154	-0.00427937	0.00662529	0.000337263	0.00650007
7:28658522	rs917275	A	G	0.3918	0.1726	0.0312	-0.00203879	0.00373317	-7.00949e-05	0.00370466	-0.00151512	0.00371304	-0.001382	0.00369623	0.0011955	0.00362827
7:40447971	rs76206723	G	A	0.1052	-0.4037	0.0491	-0.012208	0.00590955	-0.0045349	0.0058625	-0.00271185	0.00587627	-0.0029907	0.00584894	0.00101957	0.00574272
7:46008110	rs11977526	G	A	0.4022	-0.3213	0.0312	-0.00600135	0.00366638	-0.00223685	0.00363764	-0.0130929	0.00364621	-0.00518706	0.00362961	-0.00537849	0.00356253
7:4669949	rs73049928	A	G	0.1921	0.2382	0.0392	-0.0061542	0.00461091	-0.00710937	0.0045739	-0.00183852	0.00458639	0.000946804	0.00456596	-0.0104352	0.00448094
7:47548893	rs12668436	T	C	0.2484	0.2151	0.035	-0.00606836	0.00417344	0.00313125	0.00414079	0.00422635	0.00415046	-0.00817979	0.00413146	0.00664144	0.00405478
7:75097488	rs6963105	A	G	0.5651	0.1892	0.0321	0.00868798	0.00363411	0.00825963	0.00360543	-0.000232203	0.00361404	0.00112726	0.00359703	-0.00645973	0.00353056
7:77572461	rs848445	T	C	0.7123	0.2025	0.0339	0.00419805	0.00398571	-0.0038614	0.00395453	-0.00712773	0.00396328	0.00495841	0.00394739	0.000930028	0.00387355
7:90449362	rs10245696	A	C	0.5999	-0.1695	0.0308	-0.00340633	0.00366469	-0.00317232	0.00363572	-0.000433778	0.00364517	0.0108131	0.00362933	-0.00112783	0.00356192
7:92264410	rs2282978	T	C	0.3248	-0.2802	0.0321	-0.00174229	0.00384507	-0.0299585	0.0038148	0.00932639	0.00382423	0.0131836	0.00380725	0.0051577	0.003737
7:96461649	rs1947228	T	C	0.583	0.1756	0.0308	-0.000730521	0.00363394	-0.00195951	0.00360564	0.00620206	0.00361497	-0.00609389	0.00359804	0.000338593	0.00353105
8:101676675	rs2978098	A	C	0.4595	-0.2227	0.0307	-0.00231793	0.00361486	0.000596521	0.00358609	0.00119098	0.00359724	0.000379516	0.00358146	-0.0042957	0.00351414
8:10268736	rs1986971	A	G	0.2932	-0.2565	0.0334	0.00538074	0.00398065	0.00174337	0.00394902	0.00654076	0.00396035	-0.00904586	0.00394397	0.000677138	0.00386949
8:102750597	rs142449193	C	T	0.0439	-0.4549	0.074	0.00372116	0.00902041	-0.00147507	0.00894948	0.00270675	0.00897715	-0.00011339	0.00893697	-0.00534618	0.00876363
8:105966258	rs35783704	G	A	0.0996	-0.4619	0.0507	-0.00175369	0.00610595	0.00941618	0.00605712	0.00214345	0.00607586	0.010399	0.00604686	-0.00198284	0.00593348
8:110107161	rs28499085	A	G	0.2782	-0.2096	0.0339	-0.00581985	0.00401153	-0.00623126	0.00397983	-0.00828798	0.00399189	0.00253568	0.00397506	-0.00396273	0.00389918
8:11433909	rs2898290	T	C	0.5277	-0.3123	0.0304	0.00892122	0.00361533	0.0164428	0.0035865	0.0232395	0.00359751	-0.00552801	0.00358085	0.0180645	0.00351317
8:120435812	rs2071518	C	T	0.2627	0.2757	0.0343	0.00443144	0.00408345	0.00454475	0.00405065	-0.00342736	0.0040629	0.00223666	0.00404474	0.00110671	0.00396828
8:126520544	rs62523863	G	A	0.2178	0.2689	0.0368	0.00750739	0.0043765	0.010508	0.00434168	0.00268581	0.00435395	-0.00363583	0.004334	-0.0141417	0.00425232
8:129483956	rs4598218	C	T	0.6164	0.1911	0.0313	0.000254181	0.00371017	-0.00416713	0.00368066	0.00106784	0.00369207	0.000762494	0.00367571	0.00180263	0.0036068
8:135612745	rs894344	A	G	0.4031	0.2136	0.0306	-0.00160285	0.00366489	0.0108112	0.00363608	0.0057321	0.00364712	0.0021324	0.00363076	0.00387569	0.00356108
8:141060027	rs4454254	G	A	0.6269	-0.2177	0.0312	0.000125887	0.00372699	0.00308976	0.00369769	0.00440923	0.00370866	0.00294924	0.00369336	-0.00538666	0.00362282
8:141858620	rs10087782	T	C	0.5559	-0.2254	0.0303	0.00322712	0.00361575	0.00354244	0.00358675	0.00575349	0.00359797	0.000966351	0.00358216	-0.000286088	0.00351499
8:142367087	rs34591516	C	T	0.0462	0.4862	0.071	0.00840852	0.00861498	0.00458496	0.00854673	0.0137134	0.0085727	-0.0113659	0.00853918	0.00463285	0.00837665
8:143312933	rs4129585	A	C	0.5616	-0.1862	0.0305	-0.00152921	0.00361833	0.00303411	0.00358998	-0.00174005	0.00360005	0.000717368	0.00358582	-0.00144107	0.00351704
8:144060955	rs62524579	G	A	0.5347	-0.2676	0.0321	0.00725274	0.00359977	0.00331436	0.00357049	-0.00444606	0.00358155	0.0014724	0.00356639	-0.00361554	0.00349817
8:1721090	rs4875958	G	A	0.7155	0.2256	0.0336	0.00170386	0.00401311	-0.00564503	0.00398205	-0.0064721	0.00399345	-0.00427612	0.00397632	-0.000913941	0.00390126
8:23400615	rs62503324	C	T	0.2389	0.2638	0.0356	0.00151396	0.0042291	-0.000130486	0.0041936	0.0102902	0.00420696	-0.00352279	0.00418879	0.00610206	0.00411074
8:25900675	rs6557876	C	T	0.2488	-0.4156	0.0349	0.00314051	0.00416381	-0.000118286	0.00413102	0.00642432	0.00414452	-0.00239321	0.00412482	0.00177311	0.00404674
8:30288272	rs2979470	T	C	0.5088	-0.1991	0.0302	-0.00284274	0.00362363	0.00243709	0.00359428	0.0133916	0.00360568	0.00695484	0.00359013	0.00594101	0.00352144
8:38130025	rs1906672	G	A	0.2359	0.2966	0.0358	0.0173682	0.00424814	0.00138264	0.00421422	0.000516612	0.00422747	0.00244172	0.00420859	0.00770635	0.00412921
8:42324765	rs2978456	T	C	0.4494	0.1798	0.0313	-0.00656457	0.00361638	-0.00311547	0.00358799	-0.00018001	0.00359806	0.000816946	0.00358272	-0.00775344	0.0035147
8:51947549	rs4873492	C	T	0.1715	0.3431	0.0403	0.00302949	0.00481528	0.0170286	0.00477603	0.00579643	0.00479192	0.00445734	0.00477035	0.00828899	0.00467848
8:64501744	rs2354862	A	C	0.3616	-0.2507	0.0317	-0.0075013	0.00376571	-0.00203476	0.00373568	0.00067871	0.00374752	0.00549752	0.00373022	0.00304625	0.00365956
8:68920135	rs13253358	C	T	0.2981	0.2127	0.033	0.00448631	0.00397732	0.0091422	0.00394521	0.00800442	0.003958	0.00583832	0.00394132	-0.0002778	0.0038658
8:76591880	rs1449544	A	C	0.4529	-0.2117	0.0303	-0.00305484	0.00361667	-0.00561925	0.00358828	-0.000859229	0.00359946	-0.00112348	0.00358328	-0.000188074	0.00351443
8:81393697	rs72688070	C	T	0.1651	-0.2705	0.0406	0.00936909	0.00484874	-0.00482068	0.00481097	0.00271154	0.0048248	-0.00321633	0.00480386	-0.00755854	0.0047121
8:82814156	rs56345595	A	G	0.4182	-0.2066	0.0308	-0.00266749	0.00365363	-0.00303966	0.00362395	-0.00733095	0.00363495	0.0044687	0.00361861	-0.00252856	0.00355024
8:8503700	rs61040371	T	C	0.3654	-0.1836	0.0314	0.00569651	0.00376502	0.00539141	0.00373519	0.00763359	0.00374649	-0.000193998	0.00372972	0.00848578	0.00365845
8:92149429	rs7009170	T	C	0.6833	0.2151	0.0324	-0.0063603	0.00386823	-0.0051229	0.00383798	-0.00333193	0.00385011	0.00157825	0.00383256	-0.00861198	0.00375919
8:92769569	rs62526122	G	A	0.3014	0.2108	0.0345	-0.00473248	0.003975	-0.000959305	0.00394293	-0.000184543	0.003955	0.0012883	0.00393878	0.00280431	0.00386359
8:95969257	rs4582532	G	A	0.5135	-0.2003	0.0303	0.0116863	0.00360531	-0.00107063	0.00357705	-0.000730484	0.00358727	0.0115295	0.00357217	0.0131205	0.00350409
8:9730663	rs62491354	G	A	0.1295	0.3087	0.0443	-0.00893662	0.00536251	-0.00543258	0.00532126	-0.00197362	0.00533687	0.00513141	0.00531119	-0.00603419	0.0052112
9:113169775	rs111245230	T	C	0.0354	0.7486	0.0834	0.00355285	0.00974032	0.00836399	0.00965405	0.0155189	0.00968532	0.00866336	0.00964438	0.0145006	0.00947034
9:116696625	rs13290326	C	T	0.5039	-0.2122	0.03	0.00541242	0.00362973	0.0011536	0.00359889	-0.00263696	0.00361085	0.00322835	0.00359522	-0.000285416	0.00352747
9:125755571	rs10818775	C	T	0.1202	-0.302	0.0462	-0.023318	0.00553049	-0.0220875	0.00548391	-0.00491226	0.00550153	0.00786355	0.00547832	-0.010021	0.00537543
9:127044135	rs7861040	G	C	0.3672	-0.1888	0.031	1.19879e-05	0.00373623	-0.00275833	0.00370447	0.00592949	0.00371685	0.0132511	0.00370123	-0.00238613	0.00363197
9:127900996	rs72765298	T	C	0.1286	0.3675	0.0462	0.00920257	0.00542463	0.00452287	0.00537504	0.00209472	0.00539595	0.00314507	0.00537324	-0.00062942	0.00527145
9:128498594	rs7023828	C	T	0.4142	-0.2595	0.0306	-0.00208822	0.00366268	0.00147833	0.0036312	0.0019621	0.00364334	0.000573671	0.00362785	-0.00352084	0.00356021
9:130309028	rs1891730	T	C	0.3859	0.1812	0.0314	0.00169351	0.00379114	-0.0019334	0.0037587	0.00771526	0.00377169	-0.00800461	0.00375442	0.00361473	0.00368469
9:136522274	rs6271	C	T	0.075	-0.5547	0.0611	-0.0047309	0.00683927	-0.00905229	0.00678141	0.0078925	0.00680273	-0.00119776	0.00677033	0.00422347	0.00664771
9:139520789	rs11145807	A	G	0.5934	-0.2135	0.0322	-0.00362308	0.00369574	-0.00395817	0.00366425	-0.00756021	0.00367657	-0.00448432	0.003661	-0.00370823	0.00359236
9:22942770	rs9886665	T	C	0.736	-0.2048	0.0343	-0.000840087	0.00414742	-0.00450084	0.00411199	-0.00119141	0.00412535	-0.00267324	0.00410666	0.00146974	0.00402994
9:34223553	rs4553000	C	T	0.5142	-0.2035	0.03	-0.000824913	0.00359195	0.0035137	0.00356091	0.00496622	0.00357327	0.00147866	0.0035577	0.0048813	0.00349161
9:35906471	rs76452347	C	T	0.2122	-0.2974	0.0397	0.00462905	0.00447098	0.0028327	0.00443277	0.0105492	0.00444836	0.00305911	0.00442876	-0.00346624	0.00434504
9:4334791	rs28558845	G	C	0.1528	-0.2569	0.0422	0.00256643	0.00499278	0.00764696	0.00494952	0.00175681	0.0049662	-0.00158528	0.00494387	0.000573801	0.00485136
9:753648	rs60191654	A	G	0.1902	0.2382	0.0385	0.0092364	0.00458466	0.00305125	0.00454672	0.0066826	0.00456071	-0.00030968	0.00453971	0.00380915	0.00445538
9:9350706	rs1332813	T	C	0.6502	-0.2203	0.0314	-0.00473728	0.00381526	0.00222862	0.00378317	0.00393013	0.00379544	0.00754541	0.00377975	-0.00143567	0.00370827
9:95201540	rs7045409	T	A	0.3668	-0.1862	0.0313	0.00243569	0.00373921	-0.00400939	0.00370693	0.00444521	0.00371977	-0.0062914	0.00370261	0.00591254	0.00363311

## Sheet: DBP
SNPs used as IVs in MR analyses testing effect of DBP on white blood cell counts; additive effects are depicted on mmHg (DBP) or SD (blood cell counts) scale
MarkerName (CHR:BP)	ID_dbSNP49	REF	ALT	ALT_FREQ (GWAS on blood cell counts)	EffectDBP	StdErrDBP	EFFECT lymphocytes	SE lymphocytes	EFFECT monocytes	SE monocytes	EFFECT neutrophils	SE neutrophils	EFFECT eosinophils	SE eosinophils	EFFECT basophils	SE basophils
1:10796866	rs880315	T	C	0.3399	0.2583	0.0185	-0.0135396	0.00379522	-0.00432674	0.00376463	-0.00122532	0.00377566	-0.00315878	0.00375969	-0.00205234	0.00369041
1:113190807	rs17030613	A	C	0.2028	0.2847	0.0213	0.00165478	0.00445893	0.00875511	0.0044236	0.00240233	0.00443541	-0.002862	0.00441773	0.00142152	0.0043361
1:113216543	rs2932538	A	G	0.7442	0.2435	0.0198	-0.00790862	0.00411629	-0.000585458	0.00408234	-0.0106638	0.00409558	-0.0112849	0.0040763	-0.00786019	0.00400151
1:11862778	rs17367504	A	G	0.1623	-0.511	0.0237	0.011352	0.00487233	0.00512826	0.00483314	0.00604492	0.00484661	-0.00639947	0.00482653	-0.00590911	0.00473735
1:119540719	rs7553422	T	C	0.5858	0.1097	0.0176	0.00506985	0.00365802	-0.00125625	0.00362895	-0.00597169	0.00363906	-0.0021947	0.0036235	-0.000742772	0.00355609
1:145713305	rs72704264	G	C	0.2233	0.117	0.0212	-0.000362732	0.00437376	0.00332629	0.00433809	0.00305409	0.00435083	-0.00763613	0.00433158	-0.00969339	0.00425232
1:154245917	rs13796	T	C	0.136	0.1626	0.0257	0.00332538	0.00525162	-0.000986388	0.00520926	-0.00201484	0.00522294	0.00346055	0.00520125	-0.00391202	0.00510334
1:156129796	rs76719272	C	T	0.1321	-0.1438	0.0264	0.0159264	0.00530452	0.0083742	0.00525887	-0.000316517	0.00527724	-0.00545994	0.00525403	0.000191539	0.00515599
1:164740099	rs2171690	T	C	0.4659	-0.1181	0.0174	-0.00945918	0.00359448	0.00124922	0.00356578	0.00134666	0.00357535	0.00057769	0.0035599	-0.0028017	0.00349418
1:167367193	rs7524019	C	T	0.4963	0.1036	0.0174	-0.00156778	0.00363132	0.0058425	0.0036018	0.0023111	0.00361284	0.0195207	0.00359765	0.00700598	0.00353067
1:1687482	rs2076328	G	T	0.5005	-0.1318	0.0178	-0.000826751	0.00359826	0.00527341	0.00356883	-0.00194025	0.00357849	0.00451908	0.00356343	-0.00240074	0.00349805
1:172357441	rs12405515	G	T	0.5604	-0.1698	0.0174	-0.00189145	0.00365653	0.00242724	0.00362685	0.00643866	0.00363773	0.000331106	0.00362159	0.000406953	0.00355479
1:179571862	rs150816167	T	C	0.0438	0.2873	0.0446	-0.00716595	0.00889675	0.00121733	0.00881646	-0.0122588	0.00884232	0.0150598	0.00881158	-0.0014208	0.00864741
1:180859368	rs1043069	T	G	0.3898	-0.1123	0.0178	-0.00481962	0.00370618	-0.00361887	0.00367624	0.00234757	0.00368674	0.00262124	0.00366991	-0.00384183	0.00360138
1:183058452	rs41475048	A	G	0.2518	0.1233	0.0202	0.00583247	0.00421326	0.0024577	0.00417883	-0.000955509	0.00419098	0.0106933	0.00417433	0.00288157	0.00409664
1:184585182	rs4651224	C	T	0.4425	0.1102	0.0175	-0.00174636	0.00366421	0.00481716	0.00363496	-0.00164521	0.00364556	0.00133389	0.00362944	-0.000177423	0.00356299
1:201735913	rs882624	C	T	0.3334	-0.1571	0.0185	0.00302204	0.00382827	-0.00091127	0.0037971	0.00880433	0.00380867	0.00629208	0.00379246	0.00462819	0.00372236
1:203109801	rs33996239	C	T	0.0631	-0.2513	0.0378	-0.00218782	0.00768558	-0.00415194	0.007627	-0.00100852	0.00764526	-0.0105825	0.00761161	-0.0039462	0.00747335
1:204518842	rs4245739	C	A	0.725	0.1591	0.0195	-0.00260254	0.0040232	-0.00537039	0.00399063	-0.00187008	0.00400194	0.0190036	0.00398448	0.004363	0.00391159
1:207220800	rs2629665	C	A	0.4093	-0.1193	0.0177	-0.0052132	0.00365443	-0.000866622	0.00362523	-0.00529842	0.00363563	-0.00550254	0.00362005	-0.00141645	0.00355346
1:217718789	rs12408022	C	T	0.2598	0.1483	0.0199	0.00697627	0.0041399	0.00491632	0.00410698	0.00531702	0.00411821	0.00702904	0.00410059	0.00120245	0.0040249
1:218549354	rs35981664	A	T	0.3101	0.1606	0.0189	0.00495217	0.00394443	0.00498144	0.00391202	-0.000685001	0.00392223	-0.00225937	0.00390652	-0.00132734	0.00383463
1:221358796	rs9431431	G	A	0.2923	-0.134	0.019	0.00501249	0.00396823	-0.00827373	0.00393551	0.00145398	0.00394669	0.00497074	0.00393014	0.00069963	0.003858
1:227250775	rs73091767	T	C	0.2657	0.1346	0.0195	0.00147137	0.00406238	-0.00200098	0.00403025	0.00245149	0.0040415	0.000806827	0.00402408	-0.00231467	0.00395041
1:230848702	rs2004776	C	T	0.2403	0.2513	0.0203	0.00176141	0.00421161	2.52682e-05	0.00417809	0.00317492	0.00418957	0.00246883	0.00416935	-3.77438e-05	0.00409285
1:243472801	rs6429422	T	G	0.318	0.246	0.0185	-0.00375548	0.0038693	0.000550037	0.0038385	0.00622027	0.00384939	-0.00532155	0.00383172	-0.00602985	0.00376092
1:249155909	rs4926499	G	C	0.8243	0.1694	0.0248	-0.0142056	0.00482353	-0.00915537	0.00478365	-0.00721878	0.00479811	0.00241346	0.00477476	-0.00688166	0.00468865
1:25030470	rs6686889	C	T	0.2483	0.1918	0.0199	-0.00422792	0.00417628	-0.00885613	0.0041425	0.00352605	0.00415472	-0.00966122	0.00413638	-0.00447768	0.00405976
1:27284913	rs79598313	C	T	0.0235	0.3286	0.057	-0.0147289	0.0120164	0.0138373	0.0119193	0.0542529	0.0119513	0.0496031	0.0119052	0.028908	0.0116863
1:29549216	rs1565716	G	A	0.0698	0.2139	0.0341	0.00644436	0.00709321	0.0035574	0.00703712	0.00586093	0.00705738	0.00529879	0.00702309	0.000616267	0.00688905
1:3328659	rs2493292	C	T	0.1402	0.2481	0.0251	0.00348537	0.00516925	0.0022891	0.0051264	-0.000601182	0.00513984	-0.00345786	0.00511998	-0.0018561	0.00502431
1:42408070	rs7515635	T	C	0.5422	-0.0979	0.0174	0.00306817	0.00362526	0.0113842	0.00359524	0.00325533	0.00360593	0.0206985	0.00359125	0.00127713	0.00352489
1:43856410	rs839755	A	C	0.3886	0.1483	0.0177	0.00796973	0.00368564	0.00691337	0.00365534	0.00995134	0.00366633	0.00564379	0.00365007	0.00236348	0.00358234
1:46541679	rs12142296	T	G	0.1381	0.1643	0.0253	0.00825519	0.00522024	0.00539057	0.0051783	-0.00195143	0.00519405	0.00819353	0.00516986	-0.00304635	0.00507385
1:48109225	rs4926923	T	C	0.0891	-0.1918	0.0308	0.00213242	0.00636594	-0.00342934	0.00631469	-0.0119521	0.00633455	-0.00903006	0.00630448	0.00540891	0.00618863
1:51527684	rs6681713	T	G	0.0167	-0.4146	0.0656	0.0254715	0.0140659	-0.00851903	0.0139527	0.0210136	0.0139801	0.00943932	0.013935	0.0159992	0.0136778
1:7739250	rs4908678	T	C	0.3707	0.1124	0.018	0.000711418	0.00375098	0.00310764	0.00372035	0.0053783	0.00373184	0.00213866	0.00371562	0.000218139	0.00364771
1:78450517	rs34517439	C	A	0.1253	-0.2514	0.0279	0.0155494	0.00557029	-0.00643858	0.0055246	0.0102412	0.00553973	-0.0121798	0.00551283	-0.000435896	0.00541479
1:8422676	rs2252865	T	C	0.6455	-0.1189	0.0181	0.0167742	0.00374898	0.00302642	0.00371812	0.017941	0.0037283	-0.011862	0.00371325	0.00148502	0.00364485
1:89360158	rs10922502	A	G	0.3791	0.1094	0.0179	0.0013529	0.00371314	0.00898	0.00368288	0.00642996	0.0036938	0.00137875	0.00367682	0.00686111	0.00360799
1:90228519	rs2065152	C	T	0.3557	0.1103	0.018	0.00478041	0.00375308	-0.00240682	0.0037227	-0.0038556	0.00373367	3.55402e-05	0.00371836	0.00155797	0.00364957
1:94730954	rs17396055	G	A	0.3309	-0.115	0.0184	-0.00503121	0.00383872	-0.00770087	0.00380769	0.00496052	0.00381905	-0.00417279	0.00380225	-0.00218802	0.00373204
10:102075479	rs603424	G	A	0.1723	0.1776	0.023	0.0170879	0.00477439	0.0193889	0.00473805	-0.00185912	0.00475079	0.0126491	0.00472907	-0.00729869	0.00464101
10:102604514	rs112184198	G	A	0.1044	-0.3566	0.0285	-0.000444996	0.00592227	0.00901088	0.00587595	0.00756362	0.00589033	0.00749784	0.0058675	0.0162621	0.00575899
10:103115345	rs72847884	A	G	0.0472	-0.2664	0.0423	-0.00029882	0.00846245	0.00736911	0.00840302	-0.00132983	0.00841436	-0.00253663	0.00838103	-0.000661352	0.00822805
10:104846178	rs11191548	T	C	0.0767	-0.5062	0.0318	-0.0172639	0.00673761	-0.0382397	0.00668342	-0.0275478	0.00670208	-0.0140011	0.0066698	-0.0195773	0.00654466
10:105677897	rs4387287	A	C	0.8441	-0.1575	0.0234	-0.00344975	0.00491532	-0.00452574	0.00487713	-0.00974979	0.00488771	0.00319939	0.00486758	0.00624258	0.004778
10:106894942	rs191784289	C	T	0.0129	0.7062	0.0815	0.00242488	0.0163357	-0.0112906	0.0162061	-0.011412	0.0162406	-0.00606611	0.0161782	-0.0122731	0.0158788
10:111965826	rs111777102	C	T	0.064	0.214	0.0354	-0.0023072	0.00741404	-0.00673437	0.00735407	-0.0158761	0.00737596	-0.000900257	0.00734287	-0.00905426	0.00720537
10:115781527	rs2782980	T	C	0.7208	0.298	0.0194	0.00681887	0.00400966	0.00142025	0.00397851	0.00676985	0.00398881	0.00957444	0.00397129	0.00435914	0.0038979
10:121433675	rs72842207	C	T	0.216	-0.2112	0.0211	0.00624938	0.00437731	0.0133138	0.00434269	-0.0027903	0.00435527	0.00240021	0.004334	0.00673385	0.00425411
10:122968964	rs11592107	G	A	0.3108	0.1203	0.0187	-0.00144557	0.00389889	0.00144626	0.00386884	0.00180909	0.00387829	-0.000606757	0.00386134	-0.00503911	0.00379018
10:124235226	rs72834453	T	G	0.1228	0.1555	0.0267	0.00130048	0.00557488	-0.000761979	0.00553146	0.00599578	0.00554503	-0.00193314	0.00552192	-0.0026893	0.00541994
10:133770229	rs7096563	A	G	0.6502	-0.1122	0.0184	0.00110939	0.00377501	-0.00773951	0.00374462	-0.00487594	0.00375572	0.00914478	0.00373868	0.00213783	0.0036688
10:134459388	rs1133400	A	G	0.2214	0.1318	0.0215	-0.00149896	0.00435754	0.0023482	0.00432258	-0.00132569	0.00433451	0.0062889	0.00431691	0.00167311	0.00423567
10:13523937	rs10906391	C	T	0.3043	0.1286	0.0188	0.000260971	0.00392884	-0.00495283	0.00389749	-0.015939	0.00390778	0.00419728	0.00389115	-0.0112153	0.00381854
10:18707448	rs1813353	T	C	0.3358	-0.3013	0.0183	0.0102563	0.00381495	0.00208207	0.00378536	-0.00567576	0.00379448	-0.00502483	0.00377914	-0.00574836	0.00370826
10:28924901	rs1265842	T	C	0.5183	-0.1113	0.0174	-0.003581	0.00361703	-0.00352895	0.00358898	0.0165628	0.00359873	0.00501302	0.00358279	0.00130985	0.00351661
10:30317073	rs9337951	G	A	0.3486	-0.1073	0.0191	0.00669429	0.00392801	0.0101076	0.003897	0.0105204	0.00390735	0.0104028	0.00389049	0.000282597	0.00381902
10:32590362	rs76164690	T	G	0.1442	0.154	0.025	-0.00993248	0.00513991	9.61644e-05	0.00509922	-0.00876737	0.00511409	0.00837124	0.00509176	-0.00791594	0.00499626
10:45273079	rs2246438	G	A	0.2736	-0.1119	0.0194	-0.00104438	0.00407302	0.0112438	0.00404096	0.00856482	0.00405244	0.00991887	0.0040355	0.00156549	0.00395959
10:48411796	rs34130368	G	T	0.1157	-0.2027	0.0284	-0.000713622	0.00563197	-0.00579448	0.00558788	-0.00553558	0.00560264	-0.00493123	0.00558238	-0.000972097	0.00547686
10:62390726	rs10761530	T	C	0.5039	-0.117	0.0172	-0.00425754	0.00360327	-0.00218735	0.00357508	-0.00405416	0.00358438	0.00302047	0.00356823	-0.00502985	0.00350222
10:63524591	rs1530440	C	T	0.1878	-0.3877	0.0221	-8.46621e-06	0.00461056	-0.0032133	0.00457298	-0.00842264	0.00458586	-0.00958013	0.00456694	-0.00611607	0.00448372
10:65335315	rs7090758	T	C	0.4737	0.1533	0.0173	0.0122229	0.00360535	0.00596046	0.00357706	0.0305009	0.00358664	0.00491637	0.00357124	-0.00322443	0.00350514
10:95895940	rs932764	A	G	0.4206	0.1809	0.0175	-0.00131252	0.00363438	-0.000809812	0.00360594	0.00246005	0.00361609	-0.000822163	0.00359979	-0.00149162	0.00353355
10:96563757	rs4494250	G	A	0.3628	0.1917	0.0181	0.0137289	0.00373138	0.00612347	0.00370284	0.0141408	0.00371211	0.00113884	0.00369555	0.00193423	0.003628
11:100593538	rs633185	G	C	0.7139	0.376	0.0192	0.001991	0.00401299	0.00967044	0.00398287	0.00577943	0.00399169	0.00372764	0.00397339	0.00202117	0.00389928
11:10350538	rs7129220	G	A	0.1161	0.2636	0.0271	-0.00476145	0.00562005	0.00478523	0.00557708	0.00772683	0.0055896	-0.00687859	0.00556847	-0.000661798	0.00546063
11:107096777	rs4754196	A	G	0.4824	0.1535	0.0174	-0.000298938	0.00360578	-0.000745473	0.00357896	-0.00148549	0.00358567	-0.000781527	0.00357057	-0.00119702	0.00350382
11:111586091	rs12362593	C	G	0.2661	0.1275	0.0199	-0.00346038	0.00410048	-0.00217802	0.00406961	-0.0102126	0.00407846	0.0119535	0.00405985	-0.00680238	0.00398374
11:116097136	rs17119370	T	A	0.6992	0.1221	0.0189	0.00610507	0.00393776	0.00181006	0.00390804	0.00255209	0.00391624	-0.000203906	0.00390056	0.00376285	0.00382615
11:116772441	rs1076485	C	T	0.1244	0.1576	0.0262	0.00262377	0.00551081	0.00388507	0.00546853	-0.0133688	0.00547979	-0.00424966	0.00545747	-0.0124773	0.00535407
11:122521123	rs12574332	C	T	0.1197	0.2072	0.0266	0.0433337	0.00556981	0.0698935	0.00552631	0.0246976	0.00553843	0.00787775	0.00551494	0.0209919	0.00541293
11:13293905	rs900145	C	T	0.704	0.1493	0.0189	-0.00720543	0.00393195	0.00586718	0.00390172	0.00232584	0.0039112	-0.0116202	0.00389325	-0.00259069	0.00382004
11:16302939	rs4757391	C	T	0.7965	-0.3041	0.0215	-4.05093e-05	0.00446791	-0.00664807	0.00443301	-0.00552279	0.00444322	0.00136154	0.00442415	0.0019283	0.00434066
11:16902268	rs381815	C	T	0.2779	0.1733	0.0194	0.00117799	0.00402432	0.00459414	0.00399364	0.00294234	0.00400297	-0.00191901	0.00398513	0.00159843	0.00390984
11:17409572	rs5219	T	C	0.6406	-0.1317	0.0179	-0.00555465	0.00374902	0.000156342	0.00372053	-0.00952284	0.0037282	-0.00273579	0.00371178	-0.00129466	0.00364298
11:1905292	rs661348	T	C	0.4186	0.1966	0.0181	-0.00718543	0.00368651	-0.00543224	0.00365871	-0.000803821	0.00366701	-0.00415598	0.00365129	0.00350638	0.00358287
11:22515533	rs11026586	G	A	0.0645	0.2898	0.0343	0.00416982	0.00739671	-0.000600769	0.00734298	-0.00823926	0.00735852	0.0131076	0.00732263	0.00778678	0.00718186
11:27728102	rs11030119	G	A	0.3081	-0.1679	0.0189	0.0084272	0.00389522	-0.00493834	0.00386484	-0.00746464	0.00387412	0.00678833	0.00385752	-0.000709947	0.00378513
11:28512458	rs871004	G	A	0.3447	0.1188	0.0182	-0.00673096	0.00379966	0.00603851	0.00377076	0.00636985	0.00377841	-0.00732666	0.00376183	-0.00157098	0.00369134
11:31111810	rs919045	T	C	0.3657	-0.1193	0.0179	-0.00146426	0.00372996	-0.00241406	0.00370231	0.00332335	0.00370934	-0.000912767	0.00369282	-0.00105764	0.00362522
11:4673788	rs17224476	G	A	0.1142	0.1597	0.0276	0.00285952	0.00565441	0.00298945	0.0056115	-0.0017764	0.00562274	-0.00295123	0.00559806	-0.0124736	0.00549455
11:46884713	rs1585453	A	T	0.1133	0.238	0.0281	0.000621335	0.00568563	0.00331952	0.00564431	-0.00136513	0.00565706	0.0049185	0.00563042	-0.006328	0.00552393
11:47461783	rs7103648	A	G	0.387	0.235	0.0178	0.00522223	0.00368209	-0.00337181	0.00365413	-0.00870998	0.0036622	0.0112808	0.00364626	-0.00774673	0.003579
11:47587452	rs11537751	C	T	0.0567	0.2117	0.0385	-0.0351416	0.00774989	-0.0120396	0.0076907	-0.0247525	0.00771695	-0.00555802	0.00768113	-0.015266	0.00753998
11:55113534	rs75905900	A	C	0.1333	-0.2015	0.0257	-0.0258092	0.0052933	0.00446976	0.00525334	-0.00265971	0.00526456	0.00070296	0.00523966	-0.000625331	0.00514185
11:58207203	rs11229457	C	T	0.2115	-0.1504	0.0212	-0.0143821	0.00439216	-0.0105	0.00435941	-0.00504023	0.00436778	0.00843483	0.00434735	0.00952097	0.00426648
11:61278246	rs751984	T	C	0.1141	-0.3937	0.0275	0.00413169	0.00574063	0.00274386	0.00569411	-0.00453652	0.00570812	0.00492547	0.00568141	0.0100151	0.00557648
11:65408937	rs3741378	C	T	0.137	-0.2272	0.0255	-0.00591415	0.00522344	0.000617383	0.00518352	-0.000361118	0.00519589	-0.0166309	0.0051734	0.000411265	0.00507641
11:68023742	rs67976715	G	C	0.2382	0.1333	0.0206	-0.00237065	0.00428221	-0.00033165	0.00424877	-0.000689192	0.00425831	8.47903e-05	0.00424158	-0.00136391	0.00416277
11:69079707	rs67330701	C	T	0.0951	-0.2798	0.0322	5.8814e-05	0.00651817	-0.0116682	0.00646386	0.0103014	0.00647771	-0.00410954	0.00644985	-0.00392748	0.00632774
11:70005641	rs875106	G	A	0.5158	-0.1329	0.0173	0.00977104	0.00359526	0.00865349	0.00356712	0.00609131	0.00357602	-0.00223834	0.00355996	0.00919022	0.00349256
11:72006086	rs504217	C	T	0.0718	0.2745	0.0335	0.00653721	0.00698602	-0.00852506	0.00693113	0.00883563	0.00694713	0.00303243	0.00691669	0.00532775	0.00678893
11:73068571	rs2298807	T	C	0.2105	-0.1233	0.0211	0.00816656	0.00441038	0.00279513	0.00437676	0.0105752	0.00438578	0.00520287	0.00436689	0.00432383	0.00428524
11:74374950	rs4420291	G	A	0.502	0.0971	0.0174	0.00528961	0.00362448	0.00238198	0.00359702	0.00559888	0.00360507	0.00870065	0.00358851	0.00705751	0.00352165
11:76125330	rs7927515	C	A	0.3459	0.1198	0.0183	0.00340384	0.00380789	-0.00920934	0.00377933	-0.0152966	0.00378648	0.00870684	0.00377017	0.00364603	0.00369988
11:77359909	rs59986178	G	C	0.1054	0.176	0.0299	-0.0078585	0.00586597	0.00965523	0.00581999	0.00811361	0.00583345	0.00446602	0.00581026	-0.00418287	0.00569832
11:77940075	rs2450128	G	A	0.1526	-0.1505	0.024	-0.0107229	0.0050183	0.0185622	0.00497841	0.0132676	0.00498948	-0.00357512	0.00496924	-0.00724974	0.00487819
11:8252853	rs110419	A	G	0.526	-0.112	0.0171	0.00462111	0.00352096	-0.000628122	0.00349401	-0.00314235	0.00350212	-0.00335044	0.00348774	0.000614094	0.00342249
11:8774923	rs10743086	G	A	0.2056	-0.1317	0.0214	0.00526751	0.00446088	0.0121918	0.00442638	0.0115215	0.00443646	0.0149911	0.00441674	0.00355161	0.00433465
11:89224453	rs2289125	A	C	0.7875	-0.1181	0.0215	0.00889673	0.00443334	-0.0029474	0.00440005	0.00305621	0.00440881	0.00427837	0.00439069	-0.00431159	0.0043092
11:95308854	rs11021221	T	A	0.1691	-0.1877	0.0233	-0.00125945	0.00481891	0.00445858	0.00478329	-0.00136105	0.00479359	0.00506164	0.00477181	0.00868796	0.00468183
11:9762274	rs360153	T	C	0.5781	0.2198	0.0175	-0.00260858	0.00364461	-0.00181002	0.00361656	0.00431412	0.00362404	-0.00454691	0.00360925	-0.00199568	0.00354187
12:105871914	rs11112548	A	T	0.0465	-0.2742	0.0443	0.0141943	0.00861547	0.0137683	0.00855334	0.0235715	0.00857025	-0.00991782	0.00853255	0.01841	0.00837513
12:111281636	rs12184466	C	T	0.2079	0.2533	0.0249	0.0264972	0.00500338	0.0201331	0.00496605	0.00748479	0.00497938	0.0420556	0.00495482	0.0146779	0.00486443
12:111884608	rs3184504	T	C	0.5176	-0.4999	0.0175	-0.0883647	0.00358851	-0.0491031	0.00356272	-0.0247596	0.00357138	-0.101687	0.00355465	-0.0238242	0.003489
12:115387796	rs10850411	T	C	0.3041	-0.1765	0.0188	0.000533273	0.00390378	-0.00525721	0.00387505	0.00423151	0.00388514	-0.00160794	0.00386712	0.00118721	0.00379579
12:115552437	rs35444	A	G	0.3815	-0.2671	0.0179	0.00570663	0.00369924	-0.000631258	0.00367245	-0.00225774	0.00368183	0.00359509	0.00366464	-0.00254108	0.00359643
12:116198341	rs11067763	A	G	0.1011	-0.2177	0.0288	0.00121994	0.00602919	0.00127769	0.00598439	0.000655586	0.00599962	0.000454217	0.00597268	0.000277171	0.0058623
12:120813921	rs3898618	T	C	0.0565	0.268	0.0383	-0.025367	0.00779668	-0.018001	0.00773754	-0.00726231	0.00776112	-0.027622	0.00772252	-0.0127733	0.00757602
12:122599796	rs28498002	C	T	0.4736	-0.1566	0.0178	0.00488457	0.00360628	0.00145294	0.00357933	0.00473922	0.00358899	-0.0042985	0.00357139	-0.00202212	0.00350618
12:123806219	rs1060105	C	T	0.2024	-0.1894	0.0216	0.0271856	0.00446817	-0.000310047	0.00443597	-0.0127	0.00444727	-0.0184857	0.00442691	-0.00500569	0.00434467
12:124820705	rs1271309	A	G	0.8366	0.1979	0.024	-0.00333891	0.00488354	0.0116277	0.00484815	0.000804433	0.00486025	0.00536487	0.00483854	-0.00105946	0.00474813
12:20173764	rs12579720	C	G	0.7536	0.2865	0.0203	-0.0068502	0.00417741	0.00420163	0.00414701	-0.000646084	0.00415731	0.00501529	0.00413792	-0.00215827	0.0040622
12:2521579	rs55935819	G	A	0.3666	0.1271	0.0181	0.000821505	0.0037444	0.00519556	0.00371773	0.000825354	0.00372674	0.00217776	0.00371004	0.00589343	0.00364106
12:26438189	rs6487543	G	A	0.7714	0.1325	0.0212	0.0208001	0.00440787	0.0136646	0.00437489	0.00487832	0.00438663	0.0154674	0.00436629	0.000838445	0.00428577
12:27321112	rs1098708	A	G	0.4682	0.0956	0.0175	0.000646826	0.00359891	0.00122852	0.0035723	0.00558877	0.00358116	-0.000938231	0.00356432	0.00231273	0.0034983
12:42540280	rs7965392	G	A	0.3884	0.1118	0.0179	0.00810355	0.00369052	-0.000461168	0.00366412	-0.00120629	0.00367343	-0.00123562	0.00365557	0.00419138	0.00358871
12:48204499	rs11168245	C	G	0.2396	-0.1758	0.0205	-0.0112204	0.0042318	0.00590444	0.00419997	-0.00609358	0.00421092	0.00271406	0.00419168	-0.0157093	0.00411437
12:50537815	rs7302981	A	G	0.6291	-0.2652	0.0177	0.00732007	0.00371005	0.0046077	0.00368316	0.0155621	0.00369268	-0.000757939	0.00367378	0.00326634	0.00360648
12:50767037	rs61926181	G	A	0.0389	-0.4813	0.0484	0.0154363	0.0102307	0.00338093	0.010154	0.00358741	0.0101703	-0.00296947	0.0101348	0.00879251	0.00995069
12:53440779	rs73099903	C	T	0.0843	0.2204	0.032	-0.00346788	0.00648549	-0.00286762	0.00644028	-0.00749117	0.00645512	0.00300738	0.00642783	-0.00653188	0.00630704
12:5417856	rs75507123	G	T	0.1283	-0.1434	0.0261	-0.00116729	0.00541525	0.000838248	0.00537617	0.00578915	0.00538854	-0.00808346	0.00536221	0.00769911	0.00526417
12:54443090	rs7297416	A	C	0.2981	-0.1597	0.019	-0.00265206	0.00396584	-0.00314371	0.00393794	-0.00542066	0.00394795	0.00357633	0.00392985	0.00147062	0.00385677
12:57098040	rs7137749	T	C	0.6322	-0.1412	0.0181	-0.00908772	0.00374201	0.00618677	0.00371505	0.00591495	0.00372421	0.004199	0.00370685	0.00656239	0.00363854
12:58003922	rs10437954	G	A	0.9056	-0.2062	0.0308	-0.0180815	0.00627049	-0.0214216	0.00622455	-0.0162449	0.00624142	-0.0120354	0.00621031	-0.0123757	0.00609664
12:67782397	rs4143175	T	C	0.7611	-0.1139	0.0203	-0.00127	0.00424835	0.00102234	0.00421748	0.000637016	0.00422731	0.00660438	0.00420832	0.00174104	0.0041299
12:69950545	rs513177	C	T	0.1402	0.1694	0.0249	-0.00089242	0.00516697	0.0278007	0.00512836	0.00236148	0.00514234	0.00495148	0.00511958	0.00465149	0.00502599
12:79685226	rs7963801	T	C	0.5685	0.1083	0.0179	0.0072355	0.00367181	0.00868527	0.00364536	0.00232888	0.00365441	0.0053025	0.0036379	-4.39706e-05	0.00357057
12:8832203	rs7132012	A	G	0.3299	-0.1563	0.0185	-0.0118708	0.0038231	-0.000513266	0.00379508	0.00350094	0.00380493	-0.000169578	0.00378783	0.00827209	0.00371788
12:90060586	rs17249754	G	A	0.171	-0.3826	0.0232	0.013379	0.00478429	0.0130428	0.00475	-0.000947317	0.00476175	0.0121402	0.00473868	0.0108253	0.00465165
12:90567026	rs10858966	G	C	0.2975	0.151	0.0191	0.0100905	0.00396937	0.0055107	0.00394106	0.0172047	0.00395194	0.00306324	0.00393268	0.00757618	0.00385922
12:96109855	rs11108209	T	C	0.0894	0.1901	0.03	-0.00706105	0.00639521	0.00429293	0.00634787	-0.0113389	0.00636304	0.00474558	0.00633531	-0.0150211	0.00621868
12:96717095	rs7134060	G	A	0.4511	-0.1058	0.0174	-0.00935951	0.0036178	-0.0070428	0.0035907	-0.00411386	0.00359993	-0.00955776	0.00358269	-0.00913427	0.00351709
13:115000650	rs7331680	G	T	0.1486	0.1767	0.0244	-0.00324533	0.00505279	-0.0086396	0.00501255	0.00265787	0.00502686	-0.0120579	0.00500499	0.00241407	0.00491001
13:22298923	rs606950	G	A	0.6145	0.1383	0.0179	0.00281236	0.00373143	0.000715645	0.00370146	-0.000605855	0.00371185	-0.006691	0.00369493	-0.00713073	0.00362569
13:25257917	rs55641580	C	T	0.1247	0.1745	0.0265	-0.00191653	0.0054679	-0.00606451	0.0054249	0.00223599	0.00543871	-0.00417997	0.0054158	-0.00505726	0.00531146
13:30146201	rs9508495	C	T	0.7658	-0.1944	0.0204	0.00405374	0.00426879	0.00398287	0.0042338	0.00258518	0.00424693	-0.00782379	0.00422875	0.00417417	0.00414763
13:32191408	rs9532243	A	C	0.512	-0.1339	0.0173	0.000206598	0.00360864	-0.00424618	0.00357953	-0.00380695	0.00359065	0.00269492	0.00357424	-0.00133302	0.00350688
13:41397482	rs9549297	A	G	0.179	0.1483	0.0229	-0.0285628	0.00471586	-0.0285126	0.00467817	0.00853888	0.00469027	0.0257325	0.00467182	0.0120331	0.00458182
13:41967193	rs4274337	A	G	0.8353	0.1464	0.0234	-0.00284183	0.00485947	-0.00124547	0.00482057	-0.000856485	0.00483378	-0.00201715	0.00481451	0.00229337	0.00472342
13:50564085	rs12583615	G	A	0.1305	0.1576	0.0258	0.00541263	0.00533156	-0.00121792	0.00528836	-0.00432695	0.00530145	-0.00174324	0.0052789	0.00121735	0.00518015
13:51489186	rs9526707	G	A	0.3274	-0.1217	0.0186	0.003695	0.00385487	0.00245155	0.00382374	0.00185302	0.00383546	0.00422783	0.00381881	0.00490199	0.00374545
13:58316637	rs9563529	G	T	0.2025	0.1222	0.0215	0.00374632	0.00452243	0.000597187	0.00448552	0.00221634	0.00449915	0.00318942	0.00447886	0.00290182	0.00439415
13:72364382	rs3861113	C	A	0.0751	0.2126	0.0322	-0.0138443	0.00686563	-0.0104397	0.00680858	-0.0129929	0.00682938	-0.00742516	0.00679552	-0.0134114	0.00666762
13:73826901	rs78474310	A	G	0.0459	0.2428	0.0423	-0.00201961	0.00861792	-0.0131315	0.00854661	-0.010539	0.00857498	0.00055471	0.00853097	0.00734618	0.00836617
13:80707408	rs1215469	A	C	0.7709	0.1383	0.0211	-0.00445109	0.0043494	0.000607473	0.00431522	0.00210629	0.00432712	-0.000933595	0.00430819	-0.00212168	0.00422721
13:97988689	rs55684003	A	G	0.3084	-0.122	0.0189	-0.00147722	0.00392249	-0.00149792	0.00389053	-0.00886899	0.00390179	-0.00596257	0.00388412	0.00323729	0.00380996
14:103859962	rs8014182	C	T	0.1273	-0.1942	0.0257	-0.00227993	0.00542932	0.0153411	0.00538746	-0.0147636	0.0054025	-0.0162462	0.00537799	-0.00375577	0.00527352
14:104620193	rs34161718	C	T	0.2426	-0.1319	0.0216	-0.0043556	0.00425443	0.00323165	0.00422068	0.00143512	0.00423261	-0.00514983	0.00421354	-0.00478052	0.00413307
14:23313633	rs17880989	G	A	0.0252	0.4014	0.0591	0.00503981	0.0115126	-0.000539393	0.0114277	0.0106497	0.0114558	-0.0039975	0.0114039	-0.0161658	0.0111827
14:35110857	rs4424827	C	T	0.5625	-0.0981	0.0175	-0.00128595	0.00363556	-0.00200193	0.00360773	-0.00166105	0.00361722	-0.00420518	0.00360157	0.000682661	0.00353347
14:35871217	rs8904	G	A	0.3629	0.1	0.0181	0.0269036	0.00374436	0.016526	0.00371593	0.00662605	0.00372563	0.0111184	0.00370876	0.00739705	0.00363825
14:50735947	rs72683923	T	C	0.0203	-0.5325	0.0635	0.00186297	0.0128553	0.0135089	0.0127518	0.027409	0.0127775	-0.00712575	0.0127373	0.0337099	0.012493
14:53377540	rs9888615	T	C	0.7108	0.112	0.0192	-0.00458494	0.00398111	0.00248067	0.00395024	-0.00210315	0.00396042	9.13759e-05	0.00394324	0.00276633	0.00386713
14:60700903	rs11628933	G	C	0.238	-0.1222	0.0206	-0.00660886	0.00422737	0.00235908	0.00419571	0.00174697	0.00420542	0.0119547	0.00418713	-0.00285487	0.00410787
14:69260028	rs57786342	G	A	0.204	0.1423	0.0216	0.0110944	0.00449326	0.00107437	0.00445907	0.0165284	0.0044693	0.00635783	0.0044481	-0.000944544	0.00436435
14:73279420	rs4903064	T	C	0.2349	-0.1543	0.0206	0.00264396	0.0042504	-0.001254	0.00421776	-0.00476371	0.00422849	0.00167128	0.00420913	-0.00143166	0.00412968
15:100192540	rs34756251	C	T	0.1738	-0.1386	0.023	-0.00702913	0.00473999	0.00811172	0.00470141	0.00477699	0.00471629	-0.00998236	0.00469451	-0.0136617	0.00460684
15:26105602	rs10873612	C	T	0.5958	-0.1096	0.0179	-0.00117274	0.00367906	-0.0102759	0.003651	-0.00260858	0.00366099	-0.00342001	0.00364583	-0.00717519	0.00357508
15:40317075	rs11629850	G	A	0.5297	0.1279	0.0174	-0.000968832	0.00361292	-0.0045791	0.00358546	-0.00468381	0.00359475	-0.00181979	0.0035804	-0.000237293	0.00351186
15:41311799	rs2925345	T	C	0.5306	-0.189	0.0174	-0.00506214	0.00360982	0.00396536	0.00358241	0.0119079	0.00359149	-0.00849764	0.00357768	0.000755905	0.0035088
15:41974660	rs4924570	T	C	0.3672	0.1692	0.0181	3.27372e-05	0.00377862	-0.00517103	0.00374897	0.0118868	0.00375858	0.00434196	0.00374414	0.00383623	0.00367156
15:66869072	rs7178615	A	G	0.6338	0.1371	0.018	0.00867204	0.00373151	0.00148399	0.003703	0.00403465	0.00371266	-0.0036876	0.00369794	0.00196097	0.00362705
15:68454523	rs62004794	A	G	0.5652	0.0962	0.0174	0.00451393	0.00363204	0.00086409	0.00360409	-0.000283433	0.00361339	-0.00946297	0.00359838	0.00750973	0.00352967
15:71621524	rs11853359	G	A	0.3329	-0.166	0.0183	-0.00098368	0.00381864	0.000289845	0.00378956	0.00429062	0.00379895	-0.00821503	0.00378475	-0.000959801	0.00371172
15:74557817	rs61653296	A	G	0.1976	0.1405	0.0218	0.00545642	0.00453227	0.00345353	0.0044974	-0.00703551	0.00450889	0.0114259	0.00449086	0.00127179	0.00440368
15:75077367	rs1378942	C	A	0.6782	-0.388	0.0185	-0.0124633	0.00384326	-0.0188812	0.00381341	0.00653812	0.00382337	0.00168197	0.00380844	0.00334973	0.00373427
15:79156983	rs62011052	T	C	0.1504	-0.1467	0.0244	-0.00709745	0.00503727	0.00116713	0.00499955	-0.00108394	0.00501136	0.00394636	0.00499224	0.00401151	0.00489874
15:81016227	rs2759308	G	A	0.4776	0.1409	0.0175	-0.00866128	0.00361065	-0.0077556	0.00358321	-0.00872916	0.00359203	-0.00762089	0.00357752	-0.00346096	0.00350911
15:83799632	rs2034618	C	T	0.2218	-0.1157	0.0209	0.0154981	0.00433466	0.00426674	0.00430251	0.00240881	0.00431275	-0.00243895	0.00429403	0.00283808	0.0042129
15:85162551	rs7180952	C	T	0.5428	-0.1008	0.0176	-0.000313137	0.003624	-6.1919e-05	0.00359664	0.00547944	0.00360563	0.00941859	0.00359057	0.00316678	0.00352322
15:85680532	rs3743157	C	A	0.1678	0.1284	0.0233	-0.00528236	0.00477754	-0.00219139	0.00474047	0.00638085	0.00475324	-0.00995129	0.00473541	-0.00202488	0.00464286
15:91437388	rs2521501	A	T	0.3229	0.3693	0.0191	0.00904252	0.00390057	0.0121675	0.00387123	0.0159018	0.00388036	-0.000811505	0.0038648	0.00318218	0.00379058
15:92702020	rs873122	G	C	0.7179	0.121	0.0196	0.00225752	0.00401813	0.000708102	0.0039865	0.00278275	0.00399736	-0.00189692	0.00398093	0.00027061	0.00390537
15:95312071	rs12906962	T	C	0.3222	0.2378	0.0188	0.00392525	0.00388769	-0.00266825	0.00385976	-0.00469225	0.00386832	-0.00244757	0.0038521	-0.00119745	0.00377811
15:96635898	rs4984496	T	G	0.6733	-0.1763	0.0187	-0.00294174	0.00385496	0.00103632	0.00382623	-0.0067428	0.00383561	-0.000739044	0.00382021	0.00247194	0.00374678
16:14487036	rs57327054	C	T	0.3098	-0.1173	0.0191	0.00507168	0.00389919	0.00400408	0.00386649	0.00133306	0.00387948	0.00657225	0.00386118	-0.000525747	0.0037889
16:20365654	rs13333226	A	G	0.1837	-0.2965	0.0223	-0.00149266	0.00463736	-0.0106342	0.00459723	-0.00457706	0.00461362	-0.0116981	0.00459318	0.00394887	0.00450593
16:2080653	rs28590346	A	T	0.3401	0.1914	0.0191	-0.00593449	0.00382547	-0.0027082	0.0037933	0.00113481	0.00380558	7.89523e-05	0.00378876	-0.000819644	0.00371739
16:30111904	rs6565174	A	C	0.8843	0.195	0.0278	0.0127559	0.00561748	0.000691876	0.00557135	0.00724527	0.00558904	0.00118772	0.00556369	0.00123555	0.00545906
16:30936743	rs72799341	G	A	0.2428	0.1599	0.0204	-0.0185063	0.00419846	-0.0154687	0.00416256	-0.00795571	0.0041767	-0.0201469	0.00415663	-0.00531269	0.00407736
16:3538873	rs2379829	G	C	0.7331	-0.148	0.0198	-0.00591526	0.00406661	-0.00749543	0.00403138	-0.00671429	0.00404596	-0.0113445	0.00402659	0.000159102	0.00395155
16:4943019	rs12921187	T	G	0.57	0.175	0.0175	0.00560706	0.00363603	0.00280533	0.00360532	0.00431838	0.00361814	0.00648885	0.00360056	-0.00245358	0.0035329
16:49768046	rs10468291	C	A	0.5735	-0.1166	0.0176	-0.00235577	0.00366309	-0.000779126	0.00363216	-0.00130741	0.003644	-7.36652e-05	0.00362662	0.0040484	0.00355802
16:50550137	rs34941092	G	A	0.1495	-0.1538	0.0245	-5.59442e-05	0.00504877	-0.00232594	0.00500718	-0.000582664	0.0050248	-0.00285765	0.00500042	0.000265361	0.00490603
16:51758116	rs9932220	G	A	0.2192	-0.1591	0.021	-0.00322021	0.00435557	-0.00222292	0.00431787	0.00278517	0.00433293	-5.78215e-05	0.00431317	0.00327968	0.00423305
16:66914492	rs45474499	C	T	0.0457	0.3562	0.0415	0.0178896	0.0086437	0.00531546	0.00856653	0.00522131	0.00859782	-0.000708974	0.00856073	0.0219888	0.00839802
16:69131281	rs7185555	G	C	0.1609	-0.154	0.0243	-0.00383198	0.00491758	-0.0129783	0.00487553	0.00511769	0.0048926	0.0050922	0.00487066	-0.00259139	0.00477828
16:706067	rs9932866	G	A	0.3581	0.1154	0.0183	-0.00402831	0.00375402	0.00349514	0.00372226	-0.00847935	0.0037345	-0.00115517	0.00371864	-0.00533461	0.00364808
16:75444572	rs35261357	C	T	0.597	0.1216	0.0177	0.00471505	0.00365726	0.00599965	0.00362754	0.00806899	0.00363914	0.000968855	0.00362213	0.000741833	0.00355432
16:81574197	rs8059962	T	C	0.5792	0.1397	0.0177	0.00645157	0.0036845	0.00327749	0.00365386	0.00764851	0.00366583	-0.00296007	0.00364811	0.000230589	0.00358017
16:83045790	rs7500448	A	G	0.2574	0.1303	0.0202	-0.000340117	0.0041821	-0.00139478	0.00414596	0.00203796	0.00415917	-0.00223925	0.00414096	0.0051862	0.00406282
16:89704365	rs1126464	G	C	0.2415	0.2071	0.0208	-0.00741503	0.00421902	0.000318104	0.00418253	-0.00118591	0.00419833	4.20228e-05	0.00417863	-0.00071258	0.0040989
17:18185510	rs4925159	G	A	0.4285	0.1202	0.0176	-0.00329293	0.00363654	-0.00450265	0.00360731	-0.00523638	0.00361596	0.00393641	0.00360183	-0.000150806	0.00353393
17:19196440	rs7502046	C	T	0.814	0.1555	0.0224	0.0246477	0.00461536	0.00805722	0.00457673	0.000159781	0.00458983	0.00808232	0.00457292	0.00516068	0.0044858
17:30032420	rs1551355	C	T	0.2299	0.1185	0.0206	0.000459069	0.00430283	-0.00561205	0.00426783	-0.00187561	0.00427801	0.000140926	0.00426098	0.00188949	0.00418134
17:3880148	rs7215084	C	T	0.5131	0.1116	0.0173	-0.00272222	0.00360743	0.00470216	0.00357888	-0.00265222	0.00358698	0.00333465	0.00357403	-0.00294801	0.0035062
17:43208121	rs12946454	A	T	0.2658	0.1614	0.0197	0.00538997	0.00407414	0.00557618	0.00404094	-0.00162189	0.0040515	0.0136502	0.00403543	0.00431434	0.00395921
17:45013271	rs17608766	T	C	0.1474	0.1707	0.0249	-0.00115792	0.00506889	0.00476253	0.00502603	-0.00553617	0.00504051	-0.00130258	0.00502155	0.00995258	0.00492941
17:47402807	rs12940887	C	T	0.3644	0.2279	0.018	-0.00746364	0.00374884	0.0130568	0.00371911	0.00297084	0.00372777	0.0272508	0.0037126	-0.000775496	0.00364336
17:56876627	rs34430710	A	T	0.3229	0.1291	0.0186	0.00185798	0.00387549	0.0134801	0.00384426	-0.0034926	0.00385492	-0.000349896	0.00383962	-0.00306276	0.00376658
17:59485393	rs2240736	C	T	0.735	0.189	0.0198	-0.00815121	0.00408429	-0.00615528	0.00405175	-0.00909536	0.0040606	-0.0103254	0.00404546	-0.00632795	0.00396909
17:61559625	rs4308	A	G	0.6258	-0.1753	0.0181	0.00145798	0.00375647	-0.00575687	0.00372616	-0.00419954	0.00373514	-0.000366131	0.00372065	-0.00321872	0.0036502
17:62381714	rs6504213	T	C	0.5938	0.1335	0.018	0.00627083	0.00368191	0.0104849	0.00365206	0.00544914	0.00366125	-0.00267352	0.00364775	-0.00712218	0.00357859
17:73949045	rs2467099	C	T	0.2253	-0.1428	0.0209	-0.00298414	0.00430988	-0.00730617	0.00427573	-0.0102495	0.00428526	-0.0108137	0.00426888	-0.00950784	0.00418966
17:75317300	rs57927100	C	G	0.2655	-0.206	0.02	-0.00543872	0.00409317	0.00652416	0.00406095	0.00846337	0.00407029	-0.00596514	0.00405365	-0.00345683	0.00397742
17:7571752	rs78378222	T	G	0.0121	0.6122	0.0798	0.0327125	0.0169099	-0.0293079	0.0167731	0.0353919	0.0168179	0.0512592	0.0167522	0.0104115	0.0164576
17:76799898	rs9302885	A	G	0.5526	-0.0976	0.0174	-0.0102565	0.0036291	0.00531245	0.00360045	-0.00056103	0.00360893	0.000575556	0.00359479	0.00190255	0.00352577
17:79367409	rs112280096	C	A	0.3587	-0.1186	0.0192	-0.00490257	0.0037557	-0.00706332	0.00372473	-0.00564405	0.0037341	-0.00328323	0.00371908	-0.00291268	0.00364884
18:10879503	rs11665020	G	C	0.3263	-0.1423	0.0187	0.00800956	0.00385898	0.00181072	0.00383008	0.0055709	0.0038386	0.00160252	0.00382323	-5.38038e-05	0.00374888
18:20158965	rs4800420	G	A	0.2887	0.1192	0.0192	-0.00391498	0.00404661	0.000890768	0.00401575	-0.000673214	0.00402548	0.00996822	0.00401007	-0.00118532	0.00393163
18:24546824	rs1154214	T	G	0.6036	0.1064	0.0177	-0.00210508	0.00368025	-0.000913875	0.00365243	0.000103506	0.00365997	0.00140233	0.00364624	0.00381992	0.00357579
18:31161426	rs10164193	T	G	0.0732	0.2196	0.0327	0.00401326	0.00705016	0.00481054	0.00699355	-0.00511463	0.00701519	0.00644731	0.00698463	0.00773007	0.00685272
18:42141977	rs12958173	A	C	0.7055	-0.1704	0.019	-0.00320368	0.00395631	0.00955839	0.00392658	0.0123737	0.00393549	-0.0014064	0.00391989	-0.00367337	0.00384366
18:48142854	rs745821	T	G	0.2416	-0.1544	0.0203	-0.00163314	0.00423607	-0.00796717	0.00420426	-0.0171131	0.00421444	-0.00302635	0.00419616	-0.0132827	0.00411488
18:48799991	rs11876341	A	G	0.3117	0.1202	0.0193	-0.00782654	0.00396808	-0.00605559	0.00393822	-0.00290132	0.00394794	0.00140354	0.00393137	0.000101207	0.00385458
18:51851616	rs34163044	C	A	0.4126	0.1486	0.0179	0.00246722	0.00372382	0.00714864	0.00369567	0.0127481	0.00370415	-0.0154831	0.00369039	0.012088	0.00361804
18:52607301	rs72930904	C	T	0.1623	-0.14	0.0237	0.00619397	0.00487861	-0.00028678	0.00484242	-0.00266897	0.00485278	0.00410887	0.00483366	0.00487212	0.00473992
18:53498114	rs12605156	A	T	0.1899	-0.1418	0.0221	0.0017201	0.00462597	-0.00195877	0.00459252	0.00112311	0.00460294	-0.00535632	0.00458538	0.00392074	0.00449533
18:54578482	rs10048404	C	T	0.3674	-0.1096	0.0183	-0.00333461	0.00373007	-0.00410201	0.00370242	0.000807664	0.00371114	-0.00227825	0.00369499	-0.00157042	0.00362374
18:55732115	rs7235890	G	T	0.8943	-0.1692	0.0288	-0.00614266	0.00595532	0.00456548	0.00591126	0.00681486	0.0059254	-0.0112671	0.00590188	0.0012802	0.00578975
18:60845884	rs12454712	T	C	0.3777	-0.1047	0.0188	-0.00402639	0.00371629	-0.008083	0.00368776	0.000681984	0.00369755	0.00473109	0.00368185	-0.00520657	0.00361075
18:73034151	rs10460108	A	G	0.519	-0.1038	0.0174	0.00195519	0.00363311	0.00377791	0.00360599	-0.00308674	0.00361439	-0.00345763	0.00359939	0.00791361	0.00352971
18:777282	rs34413141	T	A	0.1852	-0.1808	0.0227	0.00785775	0.00468395	0.0110815	0.0046497	0.00831537	0.00465924	0.00139276	0.00463891	0.00158845	0.00454911
19:10332988	rs10409243	C	T	0.6029	-0.1199	0.018	-0.00475851	0.00376136	-0.0146761	0.00373357	-0.0220732	0.00374337	-0.00846071	0.00372773	-0.00502074	0.0036555
19:11526765	rs167479	G	T	0.4713	-0.362	0.0188	0.00849512	0.00361312	-0.00229185	0.00358729	0.00416399	0.0035965	-2.88335e-05	0.00358137	0.00142901	0.0035117
19:11584818	rs17638167	C	T	0.0417	-0.256	0.0429	-0.00758245	0.00899404	-0.00820971	0.00892962	-0.0162861	0.00895191	-0.010814	0.00890902	-0.0142034	0.00873862
19:16436262	rs3745318	T	C	0.7502	-0.1396	0.0206	-0.0398335	0.00414838	-0.0117664	0.00411803	0.0115906	0.00412911	0.00169219	0.00411013	-0.0010352	0.00403085
19:17222584	rs1077795	A	G	0.262	-0.1987	0.0199	-0.00873306	0.004127	-0.0116221	0.00409725	-0.0116621	0.00410739	-0.0104403	0.00409061	-0.00658045	0.00401045
19:19789528	rs2304130	A	G	0.0844	0.2396	0.0318	-0.0144318	0.0064895	0.0136804	0.00644298	0.0294464	0.00645927	0.0179007	0.00643089	0.00675066	0.0063065
19:21950402	rs6511291	T	C	0.57	0.1158	0.0177	0.00102603	0.00365882	-7.6841e-05	0.00363135	0.00482357	0.0036417	-0.00720151	0.00362555	0.00146041	0.00355507
19:30294991	rs62104477	G	T	0.3316	0.1703	0.0185	-0.00184853	0.00384909	-0.00927762	0.00382126	0.00203845	0.00383105	-0.00239093	0.00381483	0.00831261	0.00374035
19:31927547	rs8105753	A	C	0.3621	-0.109	0.0183	0.000585442	0.00378212	0.000420018	0.00375528	-0.00433147	0.0037657	0.0017202	0.0037501	0.00301534	0.00367677
19:32590773	rs1821295	C	T	0.7	-0.138	0.0189	0.00502116	0.0039224	0.00345559	0.00389335	-0.00476393	0.00390334	0.00415945	0.00388753	-0.00144307	0.00381213
19:39438532	rs12983238	A	G	0.6899	0.1266	0.0201	0.00217867	0.00403736	0.00522756	0.00400859	0.00170372	0.00401812	0.00599221	0.00400216	0.00133626	0.00392479
19:49605705	rs73046792	G	A	0.1643	-0.1518	0.0245	-0.000879354	0.00484436	-0.00207637	0.00480766	0.00718196	0.00482176	0.00921244	0.00479887	-0.00102084	0.00470758
19:5066330	rs2613765	G	A	0.4736	-0.0976	0.0174	0.00334381	0.00359481	0.0130855	0.00356837	-0.00338279	0.00357748	-0.00310634	0.00356212	-0.000309478	0.00349397
19:7252756	rs4247374	C	T	0.1419	-0.3616	0.0262	0.0108262	0.00513769	0.012042	0.00510029	0.00147206	0.00511267	0.00389072	0.00509322	5.95939e-05	0.00499256
19:8398714	rs2009733	A	G	0.5056	-0.1217	0.0176	0.00890898	0.00360723	0.00133983	0.00358153	0.00598939	0.00359059	-0.0102321	0.00357512	-0.00578295	0.00350459
2:112769721	rs28377357	G	A	0.2889	-0.1243	0.019	0.00167085	0.00396773	-0.00253699	0.00393252	-0.0114502	0.00394858	-0.00601951	0.00392885	0.00180088	0.00385733
2:114082175	rs62158170	A	G	0.2163	-0.1645	0.0211	0.0119051	0.00439349	0.00158573	0.00435448	0.00077778	0.00437062	0.00494102	0.00435186	0.00965944	0.00427379
2:121440218	rs10864859	G	T	0.9208	0.1962	0.0325	0.00137986	0.00665127	0.0160618	0.00659462	-0.00679879	0.00662089	0.00108189	0.00658989	0.000108937	0.00646973
2:127183454	rs13001283	G	A	0.1581	0.1522	0.0239	0.000592102	0.00500524	-0.000876508	0.00496189	-0.00306028	0.0049816	-0.000339147	0.00495737	-0.00146084	0.00486761
2:135632981	rs4954192	C	T	0.3632	-0.1225	0.0179	-0.00443718	0.00366968	-0.00725225	0.00363701	-0.00164018	0.00365142	0.00142409	0.00363401	-0.00641203	0.0035686
2:144146311	rs7606205	A	C	0.2988	0.1276	0.0191	-0.00354144	0.00398161	0.00621426	0.00394738	0.00246753	0.00396276	0.00279399	0.00394328	-0.00172552	0.00387225
2:145646072	rs1438896	T	C	0.7036	-0.195	0.0189	-0.0111659	0.00393229	-0.0104467	0.00389779	-0.00763811	0.00391346	0.00012183	0.00389389	-0.00833024	0.0038238
2:146272860	rs34570306	C	T	0.5277	-0.1197	0.0177	-0.0049644	0.0036138	-0.00335359	0.00358226	-0.00641003	0.00359608	-0.00913665	0.00357972	-0.0147205	0.0035141
2:146950908	rs62169544	G	A	0.4472	-0.1207	0.0175	0.00255851	0.00363686	-0.00247975	0.00360481	0.00089856	0.00361845	-0.00119728	0.00360268	-0.00158187	0.00353682
2:148572160	rs12990959	T	C	0.3044	0.1271	0.0187	0.00369827	0.00392849	0.0137425	0.00389496	-0.003935	0.00391012	0.0161265	0.0038918	0.0217853	0.00381957
2:158499902	rs1220128	G	C	0.8512	0.1917	0.0246	0.00654814	0.00504531	-0.000211056	0.00500142	-0.012562	0.00502053	0.0197026	0.00499657	0.000477434	0.00490542
2:164963486	rs1446468	T	C	0.5445	0.253	0.0174	-0.00836366	0.00363983	3.19716e-05	0.00360821	0.00184615	0.00362302	-0.00106788	0.00360504	0.00332046	0.00353943
2:165557318	rs6712203	C	T	0.368	-0.1117	0.018	-0.0141782	0.00376044	-0.00603701	0.00372833	0.00771933	0.00374244	-0.00753278	0.00372474	0.000310654	0.00365696
2:173965056	rs6758859	T	C	0.3636	-0.1211	0.0179	-0.00287798	0.00373864	-0.00419222	0.00370573	-0.00173337	0.00372026	-0.00158338	0.00370304	-0.00498835	0.00363562
2:179786068	rs79146658	T	C	0.0875	0.3344	0.0312	0.0172637	0.00635052	-0.00168383	0.00629333	0.00259103	0.00631957	-3.68549e-05	0.00629088	0.00612572	0.00617835
2:181946115	rs10184839	A	T	0.7032	0.1398	0.019	-0.033994	0.00395919	-0.0232561	0.00392502	-0.00543561	0.00393973	0.00158689	0.00392092	-0.00501516	0.00384951
2:183224127	rs16823124	G	A	0.3095	0.2276	0.0187	-0.00026154	0.00391113	0.00767186	0.00387646	-0.00330773	0.00389163	0.00282791	0.00387291	-0.00334393	0.00380364
2:187816321	rs28558491	C	T	0.7317	-0.1074	0.0197	-0.00470867	0.0040635	-0.00694459	0.00402749	-0.00909736	0.00404295	-0.00485797	0.00402327	-0.00317934	0.00395025
2:191439591	rs7592578	T	G	0.8143	0.1998	0.0224	0.00129904	0.00463442	-0.00432893	0.00459257	-0.00660316	0.00461105	0.00483284	0.00458872	-0.00358041	0.00450627
2:205077128	rs2162003	T	C	0.3882	-0.1279	0.0183	0.0051309	0.00381122	0.00882379	0.00377848	0.00147841	0.00379328	0.00787143	0.00377699	0.00641585	0.00370624
2:207996447	rs1263671	T	C	0.164	0.1394	0.0238	0.00313418	0.00492066	0.0023723	0.00487804	0.00361355	0.00489736	0.00310865	0.00487253	-0.00116815	0.00478256
2:208526140	rs55780018	T	C	0.4593	0.1334	0.0177	0.0118753	0.00364995	0.00424578	0.0036175	0.00109609	0.00363234	0.00175929	0.00361528	0.00396115	0.0035497
2:211540507	rs1047891	C	A	0.3168	-0.1405	0.0188	-0.0185622	0.00385584	-0.0150831	0.00382193	-0.0181555	0.0038377	0.0146475	0.0038192	-0.00339624	0.00374981
2:218668732	rs1063281	C	T	0.6024	-0.1623	0.0179	-0.00203978	0.00372371	0.0104139	0.00369143	0.00701185	0.00370601	-0.00258712	0.0036886	0.00117605	0.0036204
2:219651349	rs1996992	G	T	0.0508	-0.2967	0.0394	-0.0051177	0.00820516	0.00483838	0.00813794	-0.0179469	0.00816658	0.00355102	0.00812667	-0.00981848	0.0079807
2:227100698	rs2972146	G	T	0.6463	0.1326	0.018	0.0135337	0.00374616	0.00323044	0.00371309	0.0031452	0.00372766	0.0115094	0.00371075	0.00554581	0.00364284
2:230629138	rs1044822	C	T	0.1521	-0.1334	0.0243	-0.00368896	0.00503408	0.000120138	0.00498863	0.00300435	0.00500844	0.0014425	0.00498649	0.00595633	0.00489595
2:239864732	rs4507125	A	C	0.2089	0.1244	0.0211	0.00595042	0.00443683	-0.00148878	0.00439866	0.00324076	0.00441586	0.0102116	0.00439295	0.00293868	0.00431332
2:25139596	rs55701159	T	G	0.1127	-0.2254	0.0275	-0.0080966	0.00574046	0.00690408	0.00569085	-0.0192265	0.00571325	0.00387362	0.00568728	-0.00371247	0.0055825
2:26914364	rs1275988	C	T	0.6155	-0.2945	0.0177	0.00480705	0.00371089	-0.000114968	0.00367919	0.00426259	0.00369319	0.00152286	0.00367486	-0.00642754	0.0036085
2:28635740	rs7562	T	C	0.4841	-0.1059	0.0175	-0.0116589	0.00361837	0.00412092	0.00358743	-0.0086165	0.00360114	0.000170173	0.00358424	0.00164219	0.00351893
2:37517566	rs13420463	A	G	0.2299	-0.1645	0.0206	0.0183593	0.00427508	0.00534902	0.00423699	-0.00106217	0.00425331	0.0182861	0.00423463	0.00161004	0.0041565
2:40567743	rs4952611	C	T	0.5755	-0.1401	0.018	-0.0051352	0.00373425	-0.00194877	0.00370123	-0.00600092	0.00371647	-0.00470955	0.00369936	-0.00920568	0.00363165
2:42352567	rs11681462	A	C	0.2144	0.1325	0.0214	-0.0080439	0.0044035	-0.000220568	0.00436466	0.00188309	0.00438309	-0.00328684	0.0043628	-0.00255836	0.00428338
2:43167878	rs76326501	A	C	0.0944	-0.3618	0.0305	-0.00332121	0.00623094	-0.000712595	0.0061774	-0.00702316	0.00620047	-0.0195793	0.00617398	-0.00877757	0.00605942
2:43716933	rs35590893	G	A	0.2821	-0.1141	0.0193	-0.00170723	0.00400767	-0.0136837	0.0039727	-0.0172858	0.00398817	-0.000850356	0.00396975	-0.00835315	0.00389706
2:46363336	rs11690961	A	C	0.1177	0.1611	0.0269	-0.00432725	0.00558542	0.00635449	0.00553668	0.00683276	0.00556013	0.00785622	0.00553424	-0.00533593	0.00542985
2:53025757	rs10189186	A	G	0.4762	-0.0971	0.0173	0.0054803	0.0036378	0.00377251	0.0036063	-0.0038955	0.00361986	0.00365623	0.00360317	0.00303616	0.0035379
2:55809054	rs1975487	A	G	0.5212	0.141	0.0176	-0.00441519	0.00365373	0.00357162	0.00362166	-0.00265929	0.00363595	-0.00478596	0.00361925	-0.00434235	0.00355295
2:60096560	rs72816333	A	T	0.1695	-0.1432	0.023	-0.00224829	0.00483549	0.00020777	0.00479369	0.00603842	0.0048132	-0.00319897	0.00478971	-0.00255763	0.00470178
2:61836235	rs7608483	A	C	0.5852	-0.1171	0.0176	-0.0158471	0.00365239	-0.0133855	0.00362053	-0.0135092	0.00363471	-0.0184245	0.00361819	-0.00329857	0.0035517
2:64217786	rs13014371	T	C	0.4324	0.1176	0.0175	0.00135608	0.00365101	-0.000258187	0.00361925	-0.00352723	0.00363323	0.00202059	0.0036159	-0.0023944	0.00355105
2:69065841	rs12052761	G	A	0.3954	-0.1229	0.0177	0.00340159	0.0036826	0.0028553	0.00365051	-0.000867656	0.00366462	0.00388394	0.00364729	7.70628e-05	0.00358089
2:72483329	rs10193543	T	G	0.166	-0.1391	0.0235	-0.00627052	0.00482857	-0.00569157	0.00478664	-0.00744946	0.00480555	-0.000288552	0.00478215	-0.00542746	0.00469561
2:73114352	rs1876487	A	C	0.7004	0.1099	0.0196	9.0726e-05	0.00399895	0.0105904	0.00396434	0.00336028	0.00397903	0.000253516	0.00396108	0.000928244	0.00388957
2:86326717	rs72847885	A	G	0.3373	-0.1305	0.0182	0.00410492	0.00380238	-0.00762436	0.00376922	0.000156654	0.00378425	0.00327953	0.00376685	0.00357117	0.00369775
2:96675166	rs2579519	T	C	0.3749	0.1818	0.018	-0.0029999	0.00371248	0.0147983	0.00367978	-0.00620616	0.00369384	0.0356192	0.00367704	0.00371527	0.00360947
2:98357163	rs4851462	T	C	0.3682	0.1199	0.0182	-0.00996853	0.00379777	0.0116093	0.00376493	-0.00444835	0.00377943	0.0144216	0.0037617	-0.00799107	0.00369218
20:10458688	rs680515	A	G	0.6057	-0.1723	0.0179	0.00860784	0.0037194	-0.000838131	0.00369094	-0.00759133	0.00370009	0.00125904	0.00368519	-0.00324269	0.00361457
20:10969030	rs1327235	A	G	0.4777	0.3018	0.0173	0.000473192	0.00361202	-0.00254138	0.00358399	-0.00455299	0.0035939	-0.00568879	0.00357894	-0.00139587	0.00350988
20:11886643	rs1232482	C	T	0.4064	-0.1214	0.0176	0.00351564	0.00366688	0.000223311	0.0036394	-0.000810957	0.003648	-0.00142086	0.00363361	-0.00125434	0.00356342
20:17882452	rs2618647	A	G	0.4826	0.1216	0.0174	0.000741764	0.00361794	0.00295845	0.00359078	0.00227623	0.00359984	0.00222486	0.00358529	0.000579073	0.00351536
20:19465907	rs6081613	G	A	0.2759	-0.1111	0.0194	0.00466846	0.00404916	0.0057155	0.00401803	0.0113158	0.00402901	0.000434542	0.00401245	0.00681611	0.00393494
20:30169673	rs6060114	T	C	0.1551	-0.1689	0.0238	0.0107836	0.00498124	-0.0201467	0.00494306	0.00679002	0.00495668	-0.00870928	0.00493461	-0.00986333	0.00483948
20:32298286	rs13042148	C	T	0.1557	-0.1674	0.0244	0.00841572	0.00495493	0.00295873	0.00491827	0.00637045	0.00492986	-0.00498495	0.00490876	-0.00825118	0.00481342
20:40268334	rs4810332	T	A	0.3787	-0.1715	0.0183	0.00385108	0.00378139	0.00606169	0.00375294	-0.00113998	0.00376267	0.000812804	0.00374665	-0.00416947	0.00367446
20:4101290	rs1764975	T	A	0.7995	0.1609	0.0219	0.00830872	0.00449822	0.000152884	0.00446372	0.00119141	0.00447396	-0.00404659	0.00445609	0.00281175	0.004372
20:42797358	rs6031435	A	G	0.4587	0.1128	0.0175	-0.00798774	0.00364614	-0.0152633	0.00361876	0.00149752	0.0036276	-0.000263361	0.00361329	-0.00312354	0.00354317
20:47308798	rs6095241	G	A	0.4415	-0.1358	0.0174	0.00871536	0.00362035	0.0119882	0.00359246	-0.00135796	0.00360166	-0.00231569	0.00358679	0.00643095	0.00351872
20:48004238	rs237485	A	G	0.3063	-0.1124	0.0191	0.0129385	0.00394634	-0.00427978	0.00391529	-0.00373967	0.00392543	-0.002378	0.00391025	0.00495631	0.00383418
20:50108980	rs6021247	G	A	0.5281	0.1297	0.0174	-0.00108375	0.00360345	0.000252171	0.00357583	-0.00177823	0.0035851	0.0011192	0.00357088	0.00123539	0.00350225
20:57751117	rs6015450	A	G	0.1195	0.4911	0.0266	-0.0107271	0.00555989	0.0034179	0.00551706	0.00018745	0.00552929	0.0118039	0.00550745	-0.000723855	0.00540213
20:62694319	rs35213536	G	T	0.2428	0.2044	0.0205	-0.00329254	0.00419727	0.00769161	0.00416455	-0.00115801	0.00417562	0.000380924	0.0041591	0.00550453	0.00407862
20:8626271	rs6108168	C	A	0.2529	-0.1901	0.0199	-0.0134112	0.00415364	-0.00996981	0.00412196	-0.011419	0.00413226	-0.00672345	0.00411613	-0.0157339	0.00403697
21:16556367	rs1882961	C	T	0.3046	0.1272	0.0188	0.00256991	0.0039514	0.000871636	0.00392118	0.00121732	0.00393013	0.00384428	0.00391218	-0.000121109	0.00383725
21:44760603	rs12627651	G	A	0.2817	0.215	0.0197	-0.00735153	0.00400237	0.000581649	0.00397287	-0.00643285	0.00398137	0.00270987	0.00396376	-0.00541852	0.00388789
21:45107562	rs9306160	T	C	0.579	0.1435	0.0178	0.00300535	0.0036469	0.00131813	0.00362	0.000452077	0.00362751	0.0114931	0.00361226	-0.00195576	0.00354346
22:28056338	rs134041	T	C	0.5612	-0.1223	0.0175	-0.00315687	0.00368659	-0.00352869	0.00365835	0.00107983	0.0036673	0.00104369	0.00365221	-0.00684738	0.00358233
22:29451671	rs4823006	A	G	0.45	-0.1396	0.0174	-0.00926608	0.00361006	-0.000509371	0.00358194	0.00553294	0.00359101	0.00263938	0.00357598	0.00202349	0.00350748
22:32517431	rs9609429	T	C	0.2825	-0.1203	0.0195	0.000969713	0.00404439	0.00152616	0.00401331	-0.000528899	0.00402339	0.00737452	0.00400572	0.00417814	0.00392967
3:111500002	rs28675079	G	A	0.1831	-0.1444	0.0222	-0.00346618	0.00465635	-0.00540661	0.00461599	0.00160708	0.00463247	0.000533882	0.00461255	0.00142176	0.00452615
3:11290122	rs347591	G	T	0.6625	0.1347	0.0184	0.0077955	0.00381199	0.0127933	0.00377852	0.0136776	0.00379339	0.00741091	0.00377584	0.00757392	0.00370381
3:124557643	rs6438857	T	C	0.4184	-0.1492	0.0175	-0.0029806	0.00366268	-0.00336658	0.0036303	0.00604774	0.00364507	-0.00634487	0.00362844	0.00265828	0.00356009
3:133959552	rs6783086	C	T	0.3853	0.1744	0.0177	0.00441071	0.00370659	0.00862789	0.00367388	0.00598645	0.00368849	-0.00596251	0.003671	0.0028687	0.00360167
3:138119952	rs2306374	T	C	0.1624	0.1774	0.0236	0.0185366	0.00487916	0.000945609	0.00483713	0.00328929	0.0048543	0.00338774	0.00483274	0.0115997	0.00474093
3:141134818	rs16851397	A	G	0.0474	0.3942	0.0415	0.0140989	0.00850479	0.0113854	0.00843671	-0.0214502	0.00846141	-0.00184495	0.00842963	-0.012761	0.00826931
3:14958126	rs11128722	G	A	0.5709	-0.1345	0.0178	0.000390555	0.00374038	-0.00315117	0.00370755	-0.00603227	0.00372208	0.0035599	0.00370499	-0.000692516	0.00363492
3:153721493	rs73158427	T	A	0.1628	0.1801	0.0235	0.00271618	0.00487842	-0.00493534	0.00483647	-0.00222765	0.00485357	-0.00209503	0.00483168	0.00158697	0.00473849
3:154707967	rs143112823	G	A	0.0905	-0.2246	0.0317	0.00573708	0.00639247	0.0018871	0.0063357	0.00477444	0.00636287	-0.00770972	0.0063339	-0.00712519	0.00621185
3:158316726	rs78151625	T	C	0.1625	0.1869	0.0233	-0.00805102	0.00487364	0.000753573	0.00483145	0.00374077	0.0048507	0.00166882	0.00482967	0.000849603	0.00473945
3:169100886	rs419076	T	C	0.5274	-0.2755	0.0173	0.00429836	0.00359406	0.0119667	0.00356194	0.010376	0.00357605	-0.00266249	0.00356002	0.00629706	0.00349273
3:179169230	rs7611674	T	G	0.1916	-0.1576	0.0223	0.00416725	0.00462342	0.00425131	0.00458258	0.00184574	0.00460104	-0.000744349	0.00457928	4.54768e-05	0.00449191
3:183435713	rs262986	G	A	0.4687	-0.0997	0.0175	0.00329428	0.00363695	-0.00773466	0.00360493	0.00598924	0.003619	0.00102513	0.00360287	0.005066	0.00353433
3:185317674	rs12374077	G	C	0.3447	0.1748	0.0182	0.00313246	0.00377994	0.00784582	0.00374672	0.012533	0.00376139	0.00140214	0.00374435	0.00398916	0.00367256
3:194299967	rs1706003	G	T	0.4683	0.1243	0.0181	-0.00275507	0.00368383	-0.00655163	0.00365145	-0.00898696	0.00366627	-0.00809912	0.00364914	-0.0081962	0.00357925
3:197070959	rs6777317	G	A	0.2877	0.1249	0.0195	-0.00549462	0.00402344	-0.00078918	0.00398907	-0.0054261	0.004004	-0.000442797	0.00398515	0.00662802	0.00391019
3:23163749	rs4634143	T	C	0.7045	-0.1161	0.0189	-0.00504144	0.00396867	-0.00814597	0.00393418	-0.00689393	0.00395096	0.000870608	0.00393102	0.00504865	0.00385715
3:27537909	rs13082711	T	C	0.2437	0.1778	0.0203	-0.00965765	0.00419368	-0.00273084	0.004157	-0.00488075	0.00417262	-0.0034934	0.00415405	-0.00963492	0.00407564
3:29374219	rs72851229	G	C	0.1765	-0.1364	0.0231	-0.000821544	0.00479697	-0.00306343	0.00475462	0.0030457	0.00477365	-0.00459245	0.0047501	-0.00153486	0.0046602
3:37539090	rs267517	G	A	0.5981	-0.1052	0.0179	0.00118281	0.00366795	-0.00189441	0.00363543	0.000284427	0.0036493	-0.0042455	0.00363289	0.0022876	0.00356455
3:41912651	rs9815354	G	A	0.1588	0.3216	0.0237	-0.002936	0.00491647	-0.0127055	0.00487388	0.00515661	0.00489231	0.00289535	0.00486863	-0.00701716	0.00477673
3:46861939	rs113134141	A	G	0.1013	0.1608	0.0288	-0.0130602	0.00593962	0.000194354	0.00588531	-0.00972548	0.0059076	-0.00991855	0.00588357	-0.000980853	0.00577134
3:48197614	rs6797587	A	G	0.6303	0.2378	0.0185	0.0050871	0.00398642	-0.00253226	0.00395152	-0.00425567	0.00396878	0.000459729	0.00395073	-0.00114351	0.00387392
3:49913705	rs36022378	T	C	0.2043	0.1765	0.0219	0.00343267	0.00449318	-0.000462018	0.00445505	0.001247	0.00447202	0.0159082	0.00445068	0.00851067	0.00436682
3:53635595	rs9810888	T	G	0.5003	0.1151	0.0175	-0.00194944	0.0035904	-0.00403798	0.00355928	-0.00101233	0.0035732	0.000142247	0.00355636	-0.000385872	0.00348867
3:56726646	rs9827472	C	T	0.3657	-0.133	0.0181	-0.0145321	0.00373411	-0.00121784	0.00370114	0.000623024	0.00371621	-0.000723044	0.0036976	7.22196e-06	0.00362812
3:57706503	rs12486605	T	C	0.425	0.1508	0.0176	-0.00548561	0.00363197	-0.000516204	0.00359979	-0.008885	0.00361402	-0.00630068	0.00359798	-0.00450294	0.00353001
3:63856870	rs3774702	G	A	0.1756	0.147	0.0228	0.00991766	0.00474346	0.0024097	0.00470139	0.0136595	0.00472015	0.00194834	0.00469804	0.00541209	0.0046088
3:64710253	rs918466	G	A	0.4074	-0.1402	0.0177	-0.0114076	0.00366455	0.000698072	0.00363211	-0.00977225	0.00364669	-0.00355295	0.0036296	-0.00840464	0.00356125
3:70920485	rs4499560	A	T	0.6821	0.1141	0.0187	-0.00432207	0.00390296	-0.00368706	0.00386904	-0.0126224	0.00388451	-0.000917567	0.00386627	-0.00504203	0.00379415
3:85656311	rs1375564	C	T	0.6369	0.1133	0.0181	0.00233848	0.00375339	0.00921445	0.00371969	0.00671597	0.00373449	0.00418951	0.00371735	0.00597404	0.00364721
4:103188709	rs13107325	C	T	0.0751	-0.6747	0.0339	0.000992512	0.00683226	-0.0159844	0.00678216	0.0142947	0.00679298	-0.0213409	0.00677101	0.00219335	0.00664434
4:103769304	rs223361	T	C	0.3295	-0.1698	0.0184	0.0125127	0.00382628	-0.00518607	0.00379882	-0.000595118	0.00380595	-0.00420422	0.00379125	-0.00142511	0.00372041
4:106911742	rs13112725	G	C	0.7593	0.2283	0.0205	-0.00290342	0.00420797	-0.00445293	0.00417795	-0.00516386	0.00418567	0.00336963	0.0041703	0.000601764	0.00409012
4:109017528	rs7694643	G	A	0.6451	-0.1318	0.0181	0.00121156	0.00376996	0.00726211	0.00374281	0.00374479	0.00375004	-0.00331388	0.00373692	-0.00183173	0.00366688
4:111381638	rs6825911	C	T	0.7944	-0.202	0.0215	0.0079537	0.0044514	0.00362234	0.00441905	-0.000742633	0.00442773	-0.00279017	0.00441277	-0.00225442	0.00432722
4:119958809	rs4834735	T	C	0.8646	-0.1511	0.0254	0.00375874	0.00528817	-0.0107635	0.00524987	-0.00360132	0.00526047	-0.00243144	0.00524297	0.00411196	0.00514143
4:120509279	rs66887589	T	C	0.4761	0.161	0.0174	0.0088203	0.00360689	0.0109698	0.00358042	0.0153961	0.00358786	0.00271067	0.003574	0.00861817	0.00350577
4:138464842	rs7439567	C	T	0.4079	0.1364	0.0178	-0.00441165	0.00369042	-0.00338192	0.00366343	-0.0022192	0.00367134	0.00140093	0.00365653	-5.43284e-05	0.0035874
4:144051276	rs72719160	A	T	0.3167	0.127	0.0186	-0.00392831	0.00387709	0.00159601	0.00384978	0.00123334	0.00385631	0.0109862	0.00384228	0.00472422	0.00376951
4:156645513	rs13139571	C	A	0.2338	-0.2408	0.0203	-0.0195805	0.00424174	-0.00898235	0.0042103	-0.0105735	0.00421928	-0.01277	0.0042033	-0.00552519	0.00412414
4:157678511	rs17035181	T	G	0.1456	-0.153	0.0246	0.0128179	0.00510181	0.0114892	0.00506418	-0.00358584	0.00507446	0.00812704	0.00505506	0.00769107	0.00495928
4:18008232	rs2610990	A	G	0.7379	0.1296	0.0197	0.0120193	0.00409363	5.18899e-05	0.00406392	0.00557624	0.00407212	-0.00299377	0.0040566	0.00525725	0.00398032
4:2165493	rs55829085	A	C	0.0425	0.2823	0.0425	0.0178422	0.00896955	0.036128	0.00890214	0.0160902	0.00891971	0.00245236	0.00888596	0.00632439	0.00871473
4:36091370	rs1878825	C	G	0.3522	0.1072	0.0183	0.00592378	0.00381075	-0.00501355	0.00378326	0.00271071	0.00379094	-0.00028171	0.00377685	-0.000298979	0.0037051
4:38387395	rs2291435	C	T	0.5374	-0.1275	0.0174	0.0526776	0.0036014	-0.006807	0.00357596	0.000240062	0.0035823	-0.0127313	0.00356927	0.00880368	0.00350226
4:54799245	rs871606	T	C	0.1041	0.1844	0.0284	0.00976856	0.00588564	-0.00421905	0.00584385	-0.0106999	0.00585401	0.0071245	0.00583033	-0.00460505	0.00572411
4:63575696	rs6551716	T	A	0.8557	0.1478	0.0251	-7.11012e-05	0.00516017	0.00828865	0.00512007	0.00779456	0.00513322	-0.00317513	0.005113	0.00844349	0.00501614
4:81164723	rs1458038	C	T	0.2918	0.491	0.0191	-0.00187421	0.0039492	0.00427624	0.00392025	0.00450971	0.00392787	-0.00173326	0.00391319	-4.07008e-05	0.00383949
4:86715670	rs2014912	T	C	0.8457	-0.1488	0.0241	-0.0126189	0.00501025	-0.00953148	0.0049743	-0.0126948	0.00498353	-0.0110253	0.00496607	-0.00482791	0.00487009
5:114390121	rs10077885	C	A	0.5152	-0.1439	0.0177	0.00419544	0.00360297	0.00455562	0.00357517	0.000573169	0.00358392	0.00257664	0.00356902	0.00272297	0.00350292
5:122476457	rs13359291	G	A	0.1502	0.2125	0.0239	-0.00887594	0.00501504	-0.00374822	0.00497676	0.000732779	0.00498957	0.0014449	0.00496932	-0.00478711	0.00487593
5:123136656	rs6891344	A	G	0.1811	-0.2064	0.0227	-0.0200791	0.00471865	-0.00685632	0.00468509	-0.000771691	0.00469262	0.000872414	0.0046727	0.000735518	0.00458553
5:127868199	rs6595838	G	A	0.3042	0.1688	0.0189	-0.00597382	0.0039103	-0.00350317	0.00388102	0.00333479	0.00388956	0.00409116	0.00387221	0.00401996	0.00379917
5:1279790	rs10069690	C	T	0.2584	0.1615	0.021	0.00441832	0.00411283	-0.00337963	0.0040814	0.0179708	0.00409147	0.00077773	0.00407209	0.00164786	0.00399676
5:131784393	rs12521868	G	T	0.4296	-0.1403	0.0176	-0.0141844	0.00362113	-0.0228163	0.00359397	-0.0213295	0.00360249	-0.0737375	0.00358657	-0.0192155	0.00351977
5:132397351	rs55747751	G	A	0.0821	-0.2239	0.0331	-0.017622	0.00659234	-0.0227698	0.00654453	-0.00648702	0.00656034	-0.0217809	0.00653242	-0.00402046	0.00641122
5:141740620	rs1650911	G	C	0.7672	0.1325	0.0211	-0.00113247	0.0042575	0.000467206	0.00422308	-0.00185707	0.00423368	-0.0145907	0.00421735	-0.00719285	0.00413947
5:148391140	rs9687065	A	G	0.185	-0.2199	0.0222	-0.00663305	0.00462715	-0.00427209	0.00459347	-0.00434848	0.00460236	0.00639432	0.00458341	-0.00306991	0.00449725
5:172192350	rs114503346	C	T	0.0443	-0.2678	0.0426	-0.0105587	0.00881905	-0.0203994	0.00875263	-0.00784169	0.00876713	-0.00567714	0.00873669	-0.00829193	0.00857272
5:173377636	rs72812846	T	A	0.2828	-0.2053	0.0197	0.00114182	0.00405779	0.000248663	0.00402625	-0.00577681	0.00403674	-0.0150418	0.00401941	-0.00188534	0.00394458
5:176731452	rs28362590	G	T	0.7532	0.1242	0.0203	0.0185791	0.00416532	-0.00015384	0.00413353	-0.0148749	0.00414394	0.00838371	0.00412618	0.000910935	0.00404938
5:32815028	rs1173771	A	G	0.6007	0.3021	0.0177	-0.00755132	0.00366185	-0.00593353	0.00363408	-0.00492713	0.00364285	0.00406594	0.00362523	-0.000151008	0.00355756
5:3706050	rs954767	A	C	0.2592	0.1496	0.0198	-0.00163562	0.00410865	-0.00681368	0.00407845	0.00556401	0.00408821	-0.00608527	0.00406947	-0.00353235	0.0039923
5:53283630	rs1694068	T	A	0.6167	0.1287	0.0178	-0.000591074	0.00371949	-0.00260394	0.00369162	0.00244012	0.0036997	0.0042573	0.00368462	-8.15017e-06	0.00361627
5:55868097	rs13179413	C	T	0.2846	0.125	0.0198	-0.00367897	0.00409652	0.00649035	0.00406532	0.0025315	0.00407551	0.00836246	0.00405795	0.00591864	0.0039835
5:57095011	rs12515541	G	T	0.6022	0.1156	0.0177	0.00297441	0.00367695	0.00643496	0.00364964	-0.00294094	0.00365835	-4.24181e-05	0.00364306	-0.00652941	0.00357537
5:57754005	rs1848510	G	A	0.3626	0.1256	0.0181	-0.0128904	0.00374241	-0.00492328	0.00371387	-0.00112873	0.00372231	0.00160808	0.00370727	-0.000391757	0.00363845
5:61553881	rs10062049	C	T	0.1363	0.2208	0.0255	-0.00194818	0.00526477	-0.000614683	0.00522643	-0.00207415	0.00523962	-0.00103466	0.005217	0.000436266	0.00511907
5:66291370	rs4286632	A	G	0.2783	-0.118	0.0196	0.00914258	0.0040618	0.00492325	0.00402977	0.00132711	0.00404151	0.00448106	0.00402285	0.00568857	0.00394781
5:68007803	rs246973	C	T	0.2905	0.1167	0.0192	-0.00335626	0.00403832	0.00239074	0.00400753	-0.00224177	0.00401716	-0.00665925	0.00400037	-0.00283304	0.00392533
5:75038431	rs10078021	T	G	0.3709	0.1534	0.0182	0.00165321	0.0037504	0.000599833	0.00372102	0.00101899	0.00372987	-0.00372193	0.00371532	0.0113484	0.00364572
5:87514515	rs10059921	G	T	0.0816	-0.2184	0.0336	0.00494135	0.00663495	0.00446577	0.00658438	-0.013401	0.00659886	0.00179624	0.00657013	-0.00618176	0.00645193
5:89484911	rs62380354	A	C	0.1167	-0.1825	0.0291	0.00491899	0.0057071	-0.0105498	0.00566301	-0.00207025	0.00567713	0.00284375	0.00565373	-0.00274598	0.00554762
5:96174186	rs709668	A	G	0.7966	0.1522	0.0216	-0.00677975	0.00450534	0.00675107	0.00447127	0.00431952	0.0044821	0.00638388	0.00446184	0.00803562	0.00437794
5:97953719	rs1871190	G	T	0.3275	0.1078	0.0186	0.00230084	0.00386188	-0.000353023	0.00383278	-0.0126596	0.00384083	0.0123262	0.00382538	0.0135839	0.00375449
6:106320771	rs72613227	A	T	0.1296	0.1884	0.0285	0.0035193	0.00544548	-0.00444348	0.00540352	-0.00515259	0.00541864	-0.012375	0.00539609	0.00883769	0.00529261
6:116313931	rs3822857	G	C	0.3788	-0.1238	0.018	-0.00588362	0.00372016	-0.00163952	0.00369134	-0.00703895	0.00370165	-0.00573309	0.00368601	0.00106109	0.00361648
6:117523671	rs2693560	A	G	0.6298	0.1501	0.0181	0.00696893	0.00373572	0.00533372	0.00370692	0.0026577	0.00371701	0.00281299	0.0037012	0.00249851	0.00363149
6:118572486	rs9372498	T	A	0.0783	0.2731	0.0319	0.00726513	0.00676488	-0.00903799	0.00671207	-0.00351024	0.00672995	-0.00744902	0.00669929	0.00218413	0.00657373
6:119113317	rs9401090	T	C	0.2591	-0.11	0.02	0.00194277	0.00412367	-0.00555476	0.00409243	0.000302027	0.00410286	0.00455727	0.00408502	0.00980177	0.00400958
6:127115454	rs13209747	C	T	0.4377	0.3017	0.0175	-0.00623017	0.00361222	0.000155162	0.00358434	0.000508898	0.00359351	0.00102202	0.00357854	0.000379364	0.00351103
6:139835689	rs668459	C	T	0.5911	-0.1132	0.0175	-0.0071572	0.00364449	-0.000854782	0.00361634	0.00084586	0.00362613	-0.0103987	0.0036112	0.000502786	0.00354334
6:147713764	rs7765526	A	G	0.5401	-0.1145	0.0176	-0.00090311	0.00364919	0.0123485	0.00362141	0.0146567	0.00363125	0.00304609	0.00361536	0.00497367	0.00354756
6:151004770	rs17080102	G	C	0.0704	-0.4853	0.034	0.0150666	0.00699985	0.000609493	0.00694613	0.0188603	0.00696432	-0.00445131	0.00693762	0.0031207	0.00680452
6:152398505	rs9479200	A	G	0.107	-0.1943	0.0275	-0.0103745	0.00582096	0.000920087	0.00577586	0.0134269	0.00579279	-0.00631486	0.00576821	0.000583239	0.00565714
6:153427265	rs9479509	G	A	0.2881	-0.1152	0.019	0.00252097	0.00395321	-0.00197637	0.0039225	-0.00745563	0.00393308	0.00236301	0.0039164	0.00396217	0.00384259
6:1613686	rs2745599	A	G	0.4466	-0.115	0.0181	0.00442543	0.0036403	0.0111789	0.00361298	-0.000566298	0.00362281	0.00111642	0.00360556	-0.00215896	0.00353846
6:161712235	rs9456648	C	T	0.3264	-0.1166	0.0185	0.0124257	0.00383621	0.000385103	0.00380655	-0.00103293	0.00381752	0.00291674	0.00379933	0.00637328	0.00372863
6:166179459	rs73030266	A	T	0.066	-0.304	0.0354	-0.000133441	0.00722862	-0.0114471	0.00717585	-0.00497061	0.00719574	0.00128235	0.00716339	0.00717371	0.00702723
6:169587103	rs1322639	G	A	0.7797	-0.1584	0.0209	-0.00202503	0.00435193	0.00546012	0.00431929	0.00328409	0.00432988	-0.00058073	0.0043126	-0.00478038	0.00423266
6:43308363	rs1563788	C	T	0.2811	0.1299	0.0191	0.000791119	0.00400259	0.00127501	0.00397162	-0.00682369	0.00398233	-0.00403827	0.00396572	-0.00562099	0.00389117
6:43809802	rs9472135	T	C	0.3059	-0.1548	0.019	-0.00540661	0.00389715	-0.00306815	0.00386764	-0.00771129	0.00387742	-0.000933857	0.00386124	-0.00595951	0.00378895
6:50683009	rs78648104	T	C	0.0852	0.2413	0.0311	-0.00029012	0.00644117	0.00106778	0.00639234	-0.00179335	0.00640852	-0.0137546	0.00637672	-0.00868677	0.0062612
6:51832494	rs13205180	C	T	0.4927	0.1721	0.0174	0.0023808	0.00363638	0.00213272	0.00360863	-0.00715853	0.00361813	-0.00134713	0.00360271	-0.00498077	0.00353465
6:72206620	rs504691	C	A	0.3992	-0.1177	0.0177	-0.00345179	0.00369171	-0.000261166	0.00366335	-0.00181913	0.00367362	0.00307504	0.00365743	0.00228032	0.00358827
6:79655477	rs10943605	G	A	0.4886	0.1723	0.0173	0.00525416	0.00359831	-0.00160638	0.00357156	-0.00706123	0.00357998	0.000553062	0.00356463	0.00172528	0.00349805
6:80818531	rs7753695	C	T	0.4455	0.1031	0.0176	0.00403795	0.00362251	0.00241531	0.00359501	0.00264135	0.00360471	0.00057071	0.00358912	0.000945364	0.00352214
6:96885405	rs35410524	C	T	0.1855	0.1302	0.0222	0.00806445	0.00461996	0.00617218	0.00458406	0.00679521	0.00459684	-0.00181352	0.00457491	0.00244908	0.00448941
7:100467700	rs12705090	C	T	0.188	0.1596	0.0221	-0.0024118	0.00460162	-0.00846073	0.0045659	-0.00730019	0.00457801	-0.000312475	0.00455596	0.0013122	0.00447176
7:1195692	rs73033340	A	G	0.032	-0.5312	0.0525	-0.0117233	0.0102328	0.0139127	0.0101565	0.00322388	0.0101793	0.000713965	0.0101407	0.0022194	0.00995616
7:129663496	rs11556924	C	T	0.3882	-0.181	0.0181	0.0016872	0.00368839	0.00683994	0.00365967	0.0132722	0.00366855	0.0151736	0.00365153	0.024307	0.0035838
7:130432469	rs34072724	G	A	0.4949	-0.1313	0.0174	-0.00901078	0.00360151	-0.000370791	0.00357392	0.00603134	0.00358185	-0.00727969	0.00356655	-0.00228585	0.00350081
7:131059056	rs13238550	G	A	0.3991	0.1357	0.0177	-0.00491034	0.00367216	0.000534446	0.00364422	-0.000734294	0.00365195	0.00582414	0.00363596	0.000929238	0.00356881
7:139461616	rs7810028	C	G	0.1915	-0.1407	0.0219	-0.000814784	0.00457345	-0.000397147	0.00453787	-0.00320129	0.00454876	-0.0120045	0.00452818	-0.000565988	0.00444365
7:140238048	rs12703989	G	A	0.4999	0.103	0.0175	0.00869686	0.00363275	0.00651478	0.00360442	0.000944448	0.00361298	0.00212254	0.00359647	0.00548654	0.00353093
7:14375977	rs13240040	A	G	0.3207	-0.1186	0.019	-0.00446694	0.00390166	-0.0057175	0.00387085	-0.00252326	0.00388117	0.0041193	0.00386294	0.000660066	0.00379039
7:150690176	rs3918226	C	T	0.083	0.6117	0.0329	0.0104648	0.00666563	0.0055115	0.00661406	0.00744141	0.00662909	0.000516584	0.00660058	0.00753061	0.00647801
7:150704843	rs891511	G	A	0.3247	-0.2634	0.0191	0.00773405	0.00391278	0.00033003	0.00388201	-0.00636644	0.00389207	-0.00185066	0.00387453	-0.00246941	0.00380265
7:151415041	rs10224002	A	G	0.2875	0.203	0.0194	-0.00834764	0.00398193	-0.00531239	0.00395047	-0.00497293	0.00396017	0.00236562	0.00394394	-0.00144058	0.00387061
7:156311745	rs9638084	A	G	0.6038	-0.1154	0.0178	0.00450081	0.00365671	0.0042472	0.00362779	0.00256696	0.00363585	0.00518777	0.00362006	0.0025623	0.0035529
7:1966831	rs6959688	A	G	0.4043	0.1269	0.0178	0.00956077	0.00367259	0.0094587	0.00364419	0.00103051	0.00365234	0.00336944	0.00363688	0.00316567	0.0035692
7:22156538	rs4507656	C	G	0.3069	0.1487	0.0199	0.00981054	0.0039512	-0.0045094	0.00392009	0.00246434	0.00393036	0.000713219	0.00391267	0.00116255	0.0038383
7:2512545	rs2969070	G	A	0.6287	-0.1791	0.0179	-0.00133987	0.00371971	-0.000190123	0.00369065	-0.00406588	0.0036998	-0.00387532	0.00368351	0.000102803	0.00361485
7:27337113	rs7777128	G	C	0.0783	0.2591	0.032	-0.00664539	0.00668848	0.00723899	0.00663839	-0.00189591	0.00665154	-0.00427937	0.00662529	0.000337263	0.00650007
7:35467896	rs342989	A	G	0.7662	-0.1631	0.0207	0.0100013	0.00425658	0.00500191	0.00422293	0.00984285	0.00423399	0.0069755	0.00421552	0.00705018	0.00413689
7:45036785	rs73105827	G	T	0.0949	-0.1878	0.0313	0.0111996	0.00628843	-0.00683733	0.00623873	0.0222057	0.00625433	-0.0140715	0.00622082	-0.00130817	0.00610658
7:46008110	rs11977526	G	A	0.4022	0.1093	0.0179	-0.00600135	0.00366638	-0.00223685	0.00363764	-0.0130929	0.00364621	-0.00518706	0.00362961	-0.00537849	0.00356253
7:50915776	rs17454517	A	G	0.502	-0.1216	0.0174	0.00224692	0.00359634	0.00239248	0.00356807	0.000922559	0.00357749	-0.00168763	0.00356114	0.000501552	0.00349453
7:7290732	rs1468520	A	G	0.162	0.1638	0.0234	0.00687981	0.00491154	0.0107703	0.00487222	0.00356886	0.00488412	0.00253493	0.00486437	0.000534818	0.00477298
7:89805241	rs11770630	C	T	0.5362	-0.1187	0.0173	0.00731671	0.00360679	0.00863953	0.00357909	0.00393659	0.00358732	-0.00141335	0.00357108	-0.00194531	0.00350424
7:96461649	rs1947228	T	C	0.583	0.1448	0.0177	-0.000730521	0.00363394	-0.00195951	0.00360564	0.00620206	0.00361497	-0.00609389	0.00359804	0.000338593	0.00353105
8:101676675	rs2978098	A	C	0.4595	-0.1548	0.0176	-0.00231793	0.00361486	0.000596521	0.00358609	0.00119098	0.00359724	0.000379516	0.00358146	-0.0042957	0.00351414
8:10268736	rs1986971	A	G	0.2932	-0.1047	0.0192	0.00538074	0.00398065	0.00174337	0.00394902	0.00654076	0.00396035	-0.00904586	0.00394397	0.000677138	0.00386949
8:102750597	rs142449193	C	T	0.0439	-0.2573	0.0426	0.00372116	0.00902041	-0.00147507	0.00894948	0.00270675	0.00897715	-0.00011339	0.00893697	-0.00534618	0.00876363
8:103883630	rs2513877	G	A	0.1853	-0.1294	0.022	-0.00966694	0.00462332	-0.0126278	0.00458524	-0.0245221	0.00460089	-0.0012516	0.0045807	-0.00350474	0.00449412
8:105966258	rs35783704	G	A	0.0996	-0.2132	0.0291	-0.00175369	0.00610595	0.00941618	0.00605712	0.00214345	0.00607586	0.010399	0.00604686	-0.00198284	0.00593348
8:11433909	rs2898290	T	C	0.5277	-0.1393	0.0175	0.00892122	0.00361533	0.0164428	0.0035865	0.0232395	0.00359751	-0.00552801	0.00358085	0.0180645	0.00351317
8:120435812	rs2071518	C	T	0.2627	-0.1869	0.0197	0.00443144	0.00408345	0.00454475	0.00405065	-0.00342736	0.0040629	0.00223666	0.00404474	0.00110671	0.00396828
8:126520544	rs62523863	G	A	0.2178	0.1485	0.0211	0.00750739	0.0043765	0.010508	0.00434168	0.00268581	0.00435395	-0.00363583	0.004334	-0.0141417	0.00425232
8:135612745	rs894344	A	G	0.4031	0.1267	0.0176	-0.00160285	0.00366489	0.0108112	0.00363608	0.0057321	0.00364712	0.0021324	0.00363076	0.00387569	0.00356108
8:141858620	rs10087782	T	C	0.5559	-0.132	0.0174	0.00322712	0.00361575	0.00354244	0.00358675	0.00575349	0.00359797	0.000966351	0.00358216	-0.000286088	0.00351499
8:142367087	rs34591516	C	T	0.0462	0.3121	0.0409	0.00840852	0.00861498	0.00458496	0.00854673	0.0137134	0.0085727	-0.0113659	0.00853918	0.00463285	0.00837665
8:144060955	rs62524579	G	A	0.5347	-0.1656	0.0182	0.00725274	0.00359977	0.00331436	0.00357049	-0.00444606	0.00358155	0.0014724	0.00356639	-0.00361554	0.00349817
8:144981488	rs56233017	G	A	0.0469	-0.2743	0.044	0.0014849	0.00871645	-0.00679506	0.00864642	0.00711804	0.0086711	-0.00017154	0.00864518	-0.00328106	0.00847944
8:1721090	rs4875958	G	A	0.7155	0.1056	0.0193	0.00170386	0.00401311	-0.00564503	0.00398205	-0.0064721	0.00399345	-0.00427612	0.00397632	-0.000913941	0.00390126
8:17427186	rs75902664	A	G	0.0269	0.3546	0.0569	-0.0150881	0.0111358	-0.0165721	0.0110504	-0.0220748	0.0110833	-0.0250472	0.0110221	-0.0264265	0.0108237
8:23400615	rs62503324	C	T	0.2389	0.2033	0.0204	0.00151396	0.0042291	-0.000130486	0.0041936	0.0102902	0.00420696	-0.00352279	0.00418879	0.00610206	0.00411074
8:25900675	rs6557876	C	T	0.2488	-0.1973	0.02	0.00314051	0.00416381	-0.000118286	0.00413102	0.00642432	0.00414452	-0.00239321	0.00412482	0.00177311	0.00404674
8:26445194	rs17321041	C	T	0.0645	0.2313	0.0363	-0.00975579	0.00741711	0.0131488	0.00735615	0.00791783	0.00737791	0.00507354	0.00734568	0.00668186	0.00720948
8:30288272	rs2979470	T	C	0.5088	-0.1016	0.0173	-0.00284274	0.00362363	0.00243709	0.00359428	0.0133916	0.00360568	0.00695484	0.00359013	0.00594101	0.00352144
8:38130025	rs1906672	G	A	0.2359	0.1402	0.0205	0.0173682	0.00424814	0.00138264	0.00421422	0.000516612	0.00422747	0.00244172	0.00420859	0.00770635	0.00412921
8:51947549	rs4873492	C	T	0.1715	0.1401	0.0231	0.00302949	0.00481528	0.0170286	0.00477603	0.00579643	0.00479192	0.00445734	0.00477035	0.00828899	0.00467848
8:64501744	rs2354862	A	C	0.3616	-0.1186	0.0182	-0.0075013	0.00376571	-0.00203476	0.00373568	0.00067871	0.00374752	0.00549752	0.00373022	0.00304625	0.00365956
8:68920135	rs13253358	C	T	0.2981	0.1061	0.0189	0.00448631	0.00397732	0.0091422	0.00394521	0.00800442	0.003958	0.00583832	0.00394132	-0.0002778	0.0038658
8:81393697	rs72688070	C	T	0.1651	-0.1363	0.0233	0.00936909	0.00484874	-0.00482068	0.00481097	0.00271154	0.0048248	-0.00321633	0.00480386	-0.00755854	0.0047121
8:82814156	rs56345595	A	G	0.4182	-0.1329	0.0177	-0.00266749	0.00365363	-0.00303966	0.00362395	-0.00733095	0.00363495	0.0044687	0.00361861	-0.00252856	0.00355024
8:95969257	rs4582532	G	A	0.5135	-0.1061	0.0174	0.0116863	0.00360531	-0.00107063	0.00357705	-0.000730484	0.00358727	0.0115295	0.00357217	0.0131205	0.00350409
9:10594635	rs35287509	T	C	0.3434	0.1082	0.0184	-0.00455378	0.00378083	0.00384456	0.00374842	-0.000315568	0.00376121	0.000586503	0.00374431	0.00113727	0.00367401
9:109670016	rs7020564	A	T	0.2984	0.1111	0.0192	-0.000147094	0.00392758	0.00265188	0.00389452	0.00285491	0.00390652	-0.00310359	0.00389008	-0.00307043	0.00381835
9:112358150	rs7043304	C	T	0.8566	0.176	0.0249	0.000226403	0.0051903	-0.000506877	0.00514631	-0.0031897	0.0051632	0.00585301	0.00514017	-0.000271847	0.00504464
9:113169775	rs111245230	T	C	0.0354	0.37	0.0481	0.00355285	0.00974032	0.00836399	0.00965405	0.0155189	0.00968532	0.00866336	0.00964438	0.0145006	0.00947034
9:119312256	rs1861881	G	T	0.317	0.115	0.0186	0.000823918	0.00386666	-0.00169743	0.00383362	0.00153733	0.00384609	-0.00384718	0.00382971	0.00482399	0.00375768
9:128498594	rs7023828	C	T	0.4142	-0.1259	0.0176	-0.00208822	0.00366268	0.00147833	0.0036312	0.0019621	0.00364334	0.000573671	0.00362785	-0.00352084	0.00356021
9:136137065	rs687621	A	G	0.3166	-0.1834	0.0186	-0.0159739	0.00385806	-0.0398812	0.00382476	-0.0184143	0.00383759	-0.013605	0.00382125	-0.0172683	0.00374913
9:136522274	rs6271	C	T	0.075	-0.4313	0.0352	-0.0047309	0.00683927	-0.00905229	0.00678141	0.0078925	0.00680273	-0.00119776	0.00677033	0.00422347	0.00664771
9:139520789	rs11145807	A	G	0.5934	-0.155	0.0184	-0.00362308	0.00369574	-0.00395817	0.00366425	-0.00756021	0.00367657	-0.00448432	0.003661	-0.00370823	0.00359236
9:21801530	rs4364717	A	G	0.453	0.1006	0.0174	0.00979077	0.00362085	0.00240938	0.00358928	-0.00312802	0.00360203	-0.000286014	0.00358634	-0.00370195	0.00351963
9:2493751	rs12216886	T	G	0.1903	-0.1292	0.0221	-0.004906	0.0046207	0.0067445	0.00458248	0.0190114	0.00459669	0.0028677	0.00457776	0.011705	0.00449124
9:35906471	rs76452347	C	T	0.2122	-0.2246	0.0229	0.00462905	0.00447098	0.0028327	0.00443277	0.0105492	0.00444836	0.00305911	0.00442876	-0.00346624	0.00434504
9:89888472	rs11141731	C	T	0.2339	-0.1258	0.0207	-0.00598341	0.00427788	-0.00138972	0.00424184	0.00145896	0.00425611	-0.00333593	0.00423654	-0.000201952	0.00415658
9:9350706	rs1332813	T	C	0.6502	-0.1139	0.0181	-0.00473728	0.00381526	0.00222862	0.00378317	0.00393013	0.00379544	0.00754541	0.00377975	-0.00143567	0.00370827

## Sheet: PP
SNPs used as IVs in MR analyses testing effect of PP on white blood cell counts; additive effects are depicted on mmHg (PP) or SD (blood cell counts) scale
MarkerName (CHR:BP)	ID_dbSNP49	REF	ALT	ALT_FREQ (GWAS on blood cell counts)	EffectPP	StdErrPP	EFFECT lymphocytes	SE lymphocytes	EFFECT monocytes	SE monocytes	EFFECT neutrophils	SE neutrophils	EFFECT eosinophils	SE eosinophils	EFFECT basophils	SE basophils
1:10796866	rs880315	T	C	0.3399	0.2409	0.0219	-0.0135396	0.00379522	-0.00432674	0.00376463	-0.00122532	0.00377566	-0.00315878	0.00375969	-0.00205234	0.00369041
1:11862778	rs17367504	A	G	0.1623	-0.3778	0.028	0.011352	0.00487233	0.00512826	0.00483314	0.00604492	0.00484661	-0.00639947	0.00482653	-0.00590911	0.00473735
1:15798197	rs3820068	A	G	0.1914	-0.1924	0.0262	0.00459067	0.00456788	0.0053316	0.00453058	-0.0105438	0.00454182	0.00960162	0.00452502	-0.00186829	0.00444182
1:1687482	rs2076328	G	T	0.5005	-0.1966	0.0211	-0.000826751	0.00359826	0.00527341	0.00356883	-0.00194025	0.00357849	0.00451908	0.00356343	-0.00240074	0.00349805
1:169201567	rs2157597	C	T	0.3593	-0.1822	0.0215	0.00146977	0.00373528	-0.00126196	0.00370553	-0.000486751	0.00371549	-0.00647378	0.00369865	0.00363588	0.00363093
1:176634724	rs12118102	A	G	0.0515	-0.3559	0.0459	-0.00415485	0.00813726	-0.00258836	0.00807369	-0.00947626	0.00809181	0.00137738	0.00805982	-0.00189578	0.00791393
1:180131640	rs10913934	G	T	0.5992	0.1208	0.0209	0.00525275	0.00367275	0.00481577	0.00364219	-0.00333893	0.00365354	0.00416373	0.00363694	-0.00621457	0.00357109
1:180859368	rs1043069	T	G	0.3898	-0.1236	0.0211	-0.00481962	0.00370618	-0.00361887	0.00367624	0.00234757	0.00368674	0.00262124	0.00366991	-0.00384183	0.00360138
1:197297417	rs12042924	T	C	0.4652	0.1123	0.0206	-0.00578446	0.00361479	-0.00616345	0.00358453	-0.0127562	0.00359533	0.00195815	0.00357991	-0.00190799	0.00351371
1:201735913	rs882624	C	T	0.3334	0.1418	0.022	0.00302204	0.00382827	-0.00091127	0.0037971	0.00880433	0.00380867	0.00629208	0.00379246	0.00462819	0.00372236
1:207919748	rs2761436	C	T	0.5443	0.1767	0.0205	0.00418453	0.00361948	0.00760383	0.00358992	0.0121603	0.00360037	0.00560322	0.0035841	0.00860495	0.00351914
1:219753509	rs2820443	T	C	0.2989	-0.1857	0.0224	-0.00240489	0.00392705	0.00180224	0.00389469	-0.000996121	0.00390708	-0.00127809	0.00389009	0.00291122	0.00381691
1:23442265	rs150266910	C	T	0.1787	0.1731	0.0267	-0.00765852	0.00468896	0.00576969	0.00465051	0.00532947	0.00466515	0.0128355	0.00464433	0.00711826	0.00455853
1:28734372	rs143167197	A	G	0.0705	0.3069	0.0419	0.0225781	0.00703414	0.00985166	0.00697366	-0.00885948	0.0069983	0.0130049	0.00696348	0.00426074	0.00683859
1:3328659	rs2493292	C	T	0.1402	0.1805	0.0297	0.00348537	0.00516925	0.0022891	0.0051264	-0.000601182	0.00513984	-0.00345786	0.00511998	-0.0018561	0.00502431
1:38298207	rs9729719	G	A	0.2923	0.2019	0.0229	0.00618927	0.00394848	0.0109607	0.00391653	0.000330278	0.00392815	-0.0044747	0.00391099	0.00230408	0.00383817
1:42408070	rs7515635	T	C	0.5422	-0.15	0.0206	0.00306817	0.00362526	0.0113842	0.00359524	0.00325533	0.00360593	0.0206985	0.00359125	0.00127713	0.00352489
1:43037556	rs72659998	C	T	0.153	-0.2141	0.0289	-0.00211348	0.00503693	0.00239189	0.00499558	-0.00381676	0.00500932	0.00634768	0.00498915	0.00234513	0.00489459
1:43856410	rs839755	A	C	0.3886	0.1227	0.0209	0.00796973	0.00368564	0.00691337	0.00365534	0.00995134	0.00366633	0.00564379	0.00365007	0.00236348	0.00358234
1:46027355	rs512083	T	C	0.4626	0.1256	0.0205	-0.00793927	0.00360891	-0.0154627	0.00357967	-0.0172102	0.00358989	-0.0103731	0.00357478	-0.00200922	0.00350918
1:51021867	rs147696085	G	A	0.0881	-0.2296	0.0357	0.0151905	0.00637148	-0.00731962	0.00631856	-0.0184074	0.00633523	0.00466158	0.0063089	-0.000691689	0.00619237
1:56576924	rs112557609	G	A	0.3449	0.2164	0.0216	0.0039572	0.00380056	0.0211751	0.00377009	0.020391	0.00378108	0.00481902	0.00376439	0.00742371	0.00369454
1:57008778	rs2404715	C	T	0.092	-0.2723	0.0355	0.0168783	0.00628904	0.00328916	0.00623666	-0.0159817	0.00625838	0.000337953	0.0062287	-0.00546762	0.00611353
1:59663341	rs60199046	A	G	0.2907	-0.3472	0.0225	0.00242974	0.00396106	-0.00308754	0.00392981	0.00373861	0.00394023	-0.00524535	0.00392353	0.00132701	0.00385129
1:6278414	rs709209	A	G	0.3422	-0.1238	0.0223	-0.0014189	0.00378155	0.00244521	0.00375098	-0.00102873	0.00376124	0.00444899	0.00374447	0.00215063	0.00367446
1:67071356	rs20354	G	T	0.1318	0.2092	0.03	0.00238468	0.00532477	0.0101924	0.00528191	0.0184176	0.00529676	0.00518891	0.00527136	-0.00392819	0.00517528
1:86040107	rs12034319	G	A	0.224	0.1354	0.0248	0.00637104	0.00435898	0.00494796	0.00432331	0.00451914	0.00433475	0.000151108	0.00431753	0.000234052	0.00423856
1:86822231	rs385437	A	G	0.1356	-0.1626	0.0297	-0.00215518	0.00523842	-0.00506753	0.00519523	-0.00235108	0.00521027	0.00189942	0.00518903	-0.00667483	0.00509186
1:88651771	rs10923038	C	A	0.6185	0.1215	0.0212	-0.000124208	0.00373139	0.0061059	0.00370102	-0.000565545	0.00371211	0.00223858	0.00369591	0.00219274	0.00362757
1:89360158	rs10922502	A	G	0.3791	0.1814	0.0212	0.0013529	0.00371314	0.00898	0.00368288	0.00642996	0.0036938	0.00137875	0.00367682	0.00686111	0.00360799
1:92319781	rs17516329	A	T	0.3107	-0.1417	0.0221	0.00517068	0.00390429	0.0199854	0.00387171	0.00317747	0.00388427	-0.000553651	0.00386648	0.00102608	0.00379537
1:9441949	rs9662255	C	A	0.4265	-0.2167	0.021	-0.000542279	0.00366874	-0.00287498	0.00363851	-0.0109125	0.00364996	-0.00683099	0.00363247	-0.00313003	0.00356569
10:102604514	rs112184198	G	A	0.1044	-0.3166	0.0338	-0.000444996	0.00592227	0.00901088	0.00587595	0.00756362	0.00589033	0.00749784	0.0058675	0.0162621	0.00575899
10:103702763	rs11191156	A	G	0.3529	0.1573	0.0215	0.00339699	0.00376957	0.00382958	0.00374004	-0.00414744	0.00375072	-0.00189375	0.00373413	0.0024476	0.00366427
10:104846178	rs11191548	T	C	0.0767	-0.572	0.0376	-0.0172639	0.00673761	-0.0382397	0.00668342	-0.0275478	0.00670208	-0.0140011	0.0066698	-0.0195773	0.00654466
10:10876943	rs36006409	T	G	0.2105	0.1409	0.0255	-0.00742111	0.00446547	-0.00347723	0.00442899	0.00480639	0.00444075	-0.0100627	0.00442228	0.00342886	0.00434143
10:114754071	rs34872471	T	C	0.2892	0.2021	0.0226	-0.000951304	0.00398251	-0.013503	0.00395097	0.000242925	0.00396088	-0.00482171	0.00394386	-0.00617454	0.00387011
10:115781527	rs2782980	T	C	0.7208	0.1318	0.023	0.00681887	0.00400966	0.00142025	0.00397851	0.00676985	0.00398881	0.00957444	0.00397129	0.00435914	0.0038979
10:122968964	rs11592107	G	A	0.3108	0.18	0.0221	-0.00144557	0.00389889	0.00144626	0.00386884	0.00180909	0.00387829	-0.000606757	0.00386134	-0.00503911	0.00379018
10:134459388	rs1133400	A	G	0.2214	0.1609	0.0255	-0.00149896	0.00435754	0.0023482	0.00432258	-0.00132569	0.00433451	0.0062889	0.00431691	0.00167311	0.00423567
10:18707448	rs1813353	T	C	0.3358	-0.2132	0.0216	0.0102563	0.00381495	0.00208207	0.00378536	-0.00567576	0.00379448	-0.00502483	0.00377914	-0.00574836	0.00370826
10:20531420	rs72795925	C	T	0.2218	0.1623	0.0247	0.000345139	0.00435046	0.0018414	0.00431591	-0.00271173	0.00432705	0.00105479	0.00430896	0.00758454	0.00422832
10:21037294	rs10732433	C	T	0.4229	0.1899	0.0208	-0.00250459	0.00364154	0.000216054	0.00361237	0.00181774	0.00362257	0.000105081	0.00360597	-0.000579134	0.00353875
10:30317073	rs9337951	G	A	0.3486	0.2583	0.0227	0.00669429	0.00392801	0.0101076	0.003897	0.0105204	0.00390735	0.0104028	0.00389049	0.000282597	0.00381902
10:31412561	rs11008355	G	C	0.2394	-0.1441	0.0241	0.00603356	0.0042214	0.00168384	0.0041876	-0.00412955	0.00419971	0.00552803	0.00418035	0.0159587	0.00410213
10:32082658	rs10826995	T	C	0.2899	0.1653	0.0228	0.00343976	0.0039786	0.00755991	0.00394706	0.00567534	0.00395846	0.0019136	0.00394071	0.00178189	0.00386706
10:63524591	rs1530440	C	T	0.1878	-0.1797	0.0262	-8.46621e-06	0.00461056	-0.0032133	0.00457298	-0.00842264	0.00458586	-0.00958013	0.00456694	-0.00611607	0.00448372
10:69350563	rs7914287	T	C	0.2126	0.1485	0.025	-0.00346943	0.00440293	-0.000506424	0.00436796	-0.0183186	0.00438012	-0.000364285	0.00436117	-0.00462278	0.00428024
10:69855363	rs10823136	T	C	0.074	0.254	0.0397	-0.00384274	0.00712728	-0.0190935	0.00707195	-0.0281394	0.00709088	-0.000517908	0.00705711	-0.0134778	0.00692872
10:70404159	rs10998362	C	T	0.3127	0.1367	0.0228	-0.00803179	0.00392038	0.00210267	0.00388968	-0.00544783	0.00389994	0.00444476	0.00388242	0.00652442	0.00381051
10:82215288	rs10887914	T	C	0.5353	-0.1461	0.0205	0.00548659	0.00359494	0.0084822	0.00356593	0.0060999	0.00357584	-0.000106103	0.00355996	-0.00216266	0.00349344
10:94468685	rs11187142	T	C	0.8963	-0.2082	0.0337	0.00532844	0.0059554	0.00507555	0.00591163	-0.0114628	0.00592504	-0.0202023	0.00590032	0.00319255	0.0057881
10:95895940	rs932764	A	G	0.4206	0.2541	0.0208	-0.00131252	0.00363438	-0.000809812	0.00360594	0.00246005	0.00361609	-0.000822163	0.00359979	-0.00149162	0.00353355
11:100593538	rs633185	G	C	0.7139	0.2613	0.0227	0.001991	0.00401299	0.00967044	0.00398287	0.00577943	0.00399169	0.00372764	0.00397339	0.00202117	0.00389928
11:102077200	rs12807220	G	A	0.3627	-0.1477	0.0215	-0.00539641	0.00377391	-0.00303882	0.00374533	-0.0108908	0.00375457	-0.00785706	0.00373648	-0.000634275	0.00366628
11:10350538	rs7129220	G	A	0.1161	0.2241	0.0321	-0.00476145	0.00562005	0.00478523	0.00557708	0.00772683	0.0055896	-0.00687859	0.00556847	-0.000661798	0.00546063
11:107096777	rs4754196	A	G	0.4824	0.2022	0.0206	-0.000298938	0.00360578	-0.000745473	0.00357896	-0.00148549	0.00358567	-0.000781527	0.00357057	-0.00119702	0.00350382
11:116772441	rs1076485	C	T	0.1244	0.1702	0.031	0.00262377	0.00551081	0.00388507	0.00546853	-0.0133688	0.00547979	-0.00424966	0.00545747	-0.0124773	0.00535407
11:117283676	rs8258	T	C	0.6222	-0.2225	0.0212	-0.00220044	0.00371388	-0.00757338	0.00368573	-0.00426087	0.00369469	-0.00451497	0.00367873	0.000916378	0.00361014
11:130779068	rs11222386	G	C	0.1916	0.1638	0.0258	0.00866854	0.00459523	-0.00901212	0.0045597	0.00122087	0.00457105	8.2573e-05	0.00455011	-0.00121998	0.00446614
11:16302939	rs4757391	C	T	0.7965	-0.2073	0.0254	-4.05093e-05	0.00446791	-0.00664807	0.00443301	-0.00552279	0.00444322	0.00136154	0.00442415	0.0019283	0.00434066
11:17409572	rs5219	T	C	0.6406	-0.2091	0.0212	-0.00555465	0.00374902	0.000156342	0.00372053	-0.00952284	0.0037282	-0.00273579	0.00371178	-0.00129466	0.00364298
11:1905292	rs661348	T	C	0.4186	0.2537	0.0215	-0.00718543	0.00368651	-0.00543224	0.00365871	-0.000803821	0.00366701	-0.00415598	0.00365129	0.00350638	0.00358287
11:19224677	rs10766533	T	A	0.7202	0.1255	0.0229	0.00384215	0.00402347	0.00183275	0.00399179	0.00741078	0.0040015	-0.00256413	0.00398404	0.000688821	0.003909
11:28512458	rs871004	G	A	0.3447	0.1183	0.0215	-0.00673096	0.00379966	0.00603851	0.00377076	0.00636985	0.00377841	-0.00732666	0.00376183	-0.00157098	0.00369134
11:30355707	rs11031051	A	C	0.3066	0.172	0.0222	0.00213271	0.0039388	-0.00443513	0.00390909	-0.00603716	0.00391693	0.000116616	0.00390098	-0.00573602	0.00382787
11:32374199	rs4922591	T	C	0.6249	0.1513	0.0214	-0.00708109	0.00377918	-0.000858949	0.00375083	-0.00306144	0.00375887	-0.00063337	0.0037418	0.00322595	0.00367109
11:45207851	rs7480089	G	A	0.1138	-0.2431	0.032	-0.000995219	0.00565007	-0.00907945	0.00560775	-0.0120951	0.00561893	-0.0010941	0.0055963	0.000124158	0.00549024
11:47461783	rs7103648	A	G	0.387	0.1566	0.0211	0.00522223	0.00368209	-0.00337181	0.00365413	-0.00870998	0.0036622	0.0112808	0.00364626	-0.00774673	0.003579
11:55113534	rs75905900	A	C	0.1333	-0.2244	0.0305	-0.0258092	0.0052933	0.00446976	0.00525334	-0.00265971	0.00526456	0.00070296	0.00523966	-0.000625331	0.00514185
11:57496820	rs11607056	C	T	0.3273	-0.1829	0.0218	-0.00745027	0.0038266	-0.00257689	0.00379845	0.0044918	0.00380516	0.0073538	0.00378885	0.00784526	0.00371801
11:58207203	rs11229457	C	T	0.2115	-0.1676	0.0251	-0.0143821	0.00439216	-0.0105	0.00435941	-0.00504023	0.00436778	0.00843483	0.00434735	0.00952097	0.00426648
11:63744609	rs4980515	T	C	0.5033	-0.1628	0.0205	-0.00117162	0.00359786	0.00119315	0.0035705	0.00445754	0.00357743	0.00708692	0.00356229	0.00852531	0.00349614
11:65408937	rs3741378	C	T	0.137	-0.1682	0.0303	-0.00591415	0.00522344	0.000617383	0.00518352	-0.000361118	0.00519589	-0.0166309	0.0051734	0.000411265	0.00507641
11:828916	rs7126805	G	A	0.7276	0.1511	0.0236	-0.00159673	0.00403674	0.00146089	0.00400571	0.00232401	0.0040153	-0.0022786	0.00399763	0.000419551	0.003923
11:89224453	rs2289125	A	C	0.7875	0.3847	0.0255	0.00889673	0.00443334	-0.0029474	0.00440005	0.00305621	0.00440881	0.00427837	0.00439069	-0.00431159	0.0043092
11:92708710	rs10830963	C	G	0.2759	0.1363	0.0236	0.00074367	0.00402503	0.00860885	0.00399395	0.00229064	0.00400312	-0.00431318	0.00398603	-0.00331619	0.00391152
11:95308854	rs11021221	T	A	0.1691	0.1813	0.0276	-0.00125945	0.00481891	0.00445858	0.00478329	-0.00136105	0.00479359	0.00506164	0.00477181	0.00868796	0.00468183
11:9762274	rs360153	T	C	0.5781	0.1288	0.0208	-0.00260858	0.00364461	-0.00181002	0.00361656	0.00431412	0.00362404	-0.00454691	0.00360925	-0.00199568	0.00354187
12:115552437	rs35444	A	G	0.3815	-0.1768	0.0211	0.00570663	0.00369924	-0.000631258	0.00367245	-0.00225774	0.00368183	0.00359509	0.00366464	-0.00254108	0.00359643
12:116699675	rs11615689	T	C	0.1786	0.1585	0.0266	0.000618318	0.00471447	-0.00800374	0.00468055	-0.00160781	0.0046921	0.00131452	0.00466926	-0.000176025	0.00458412
12:15297359	rs7313556	A	G	0.653	0.1396	0.0214	0.0011831	0.00378748	0.0019822	0.00375969	-0.00191045	0.00377048	-0.000544441	0.00375221	0.0061032	0.00368243
12:20754154	rs73080726	C	T	0.097	-0.206	0.034	0.000718496	0.0060661	-0.000352308	0.00602102	0.0086722	0.00603699	0.010102	0.00600937	-0.00331632	0.00589893
12:22015022	rs704191	T	C	0.5338	-0.1628	0.0206	-0.00204385	0.00366687	-0.00016284	0.00364039	-0.000881843	0.00364956	-0.000851293	0.00363226	-0.000923968	0.0035649
12:24770878	rs17287293	A	G	0.151	0.197	0.0286	-0.0123351	0.00501789	-0.000103977	0.0049797	0.00393637	0.00499474	-0.00566969	0.00497042	0.00471818	0.00487822
12:27962103	rs10842991	C	T	0.1962	-0.1829	0.026	0.00507555	0.00451878	0.0098641	0.00448657	0.00644709	0.00449709	0.00504261	0.00447555	0.0120608	0.00439221
12:4328521	rs117233107	G	A	0.0166	-0.5334	0.0934	-0.0464103	0.0153341	-0.0432004	0.0152196	-0.0458744	0.0152664	-0.0363884	0.0151904	-0.00749493	0.0148883
12:434755	rs78998485	C	G	0.2552	0.153	0.0236	-0.00797429	0.00413448	0.00113779	0.00410377	0.00573002	0.0041144	0.000525353	0.00409575	0.0077347	0.00401952
12:48721634	rs2261608	A	T	0.6458	-0.1704	0.0213	-0.00569843	0.00375747	-0.00515438	0.00372983	-0.00771404	0.00373899	-0.0042146	0.00372172	0.000808108	0.00365335
12:49399132	rs1126930	G	C	0.0357	0.3929	0.0583	-0.0206341	0.00969268	-0.0214191	0.00962081	-0.0334757	0.00965054	-0.0096429	0.00961195	-0.0278736	0.00943147
12:49981722	rs7977389	T	C	0.106	-0.1883	0.0334	0.00402473	0.00582734	0.00492251	0.00578559	0.012035	0.00579908	-0.002967	0.00577347	-0.00480254	0.00566783
12:50537815	rs7302981	A	G	0.6291	-0.1166	0.021	0.00732007	0.00371005	0.0046077	0.00368316	0.0155621	0.00369268	-0.000757939	0.00367378	0.00326634	0.00360648
12:53440779	rs73099903	C	T	0.0843	0.24	0.038	-0.00346788	0.00648549	-0.00286762	0.00644028	-0.00749117	0.00645512	0.00300738	0.00642783	-0.00653188	0.00630704
12:54443090	rs7297416	A	C	0.2981	-0.2279	0.0225	-0.00265206	0.00396584	-0.00314371	0.00393794	-0.00542066	0.00394795	0.00357633	0.00392985	0.00147062	0.00385677
12:58003922	rs10437954	G	A	0.9056	-0.2001	0.0364	-0.0180815	0.00627049	-0.0214216	0.00622455	-0.0162449	0.00624142	-0.0120354	0.00621031	-0.0123757	0.00609664
12:79685226	rs7963801	T	C	0.5685	0.1303	0.0212	0.0072355	0.00367181	0.00868527	0.00364536	0.00232888	0.00365441	0.0053025	0.0036379	-4.39706e-05	0.00357057
12:90060586	rs17249754	G	A	0.171	-0.4576	0.0274	0.013379	0.00478429	0.0130428	0.00475	-0.000947317	0.00476175	0.0121402	0.00473868	0.0108253	0.00465165
12:94882905	rs76785029	C	T	0.0825	-0.3473	0.0395	-0.0193299	0.00655273	-0.00484347	0.00650377	0.00456683	0.00652364	-0.00683519	0.0064938	-0.00689356	0.00636799
12:95487226	rs7977311	C	T	0.1164	-0.199	0.032	0.0191374	0.00562792	0.0150869	0.00558693	0.00957611	0.00559961	0.0117809	0.00557373	0.0121601	0.00547212
13:111375132	rs3742182	C	T	0.8145	-0.1863	0.0261	-0.00196046	0.00460287	0.00232286	0.0045656	0.000764006	0.00457835	-0.00056602	0.00456077	0.00395857	0.0044731
13:113636156	rs9549328	C	T	0.2263	0.2164	0.0247	-0.0047264	0.00431099	-0.00171142	0.00427608	-0.00514237	0.0042885	0.003025	0.00426839	-0.00543022	0.00418748
13:115000650	rs7331680	G	T	0.1486	0.2285	0.0288	-0.00324533	0.00505279	-0.0086396	0.00501255	0.00265787	0.00502686	-0.0120579	0.00500499	0.00241407	0.00491001
13:21559858	rs2480171	T	C	0.8869	-0.1748	0.0318	-0.000679155	0.00568734	-0.010305	0.00564083	-0.00914474	0.0056573	0.00255296	0.00563258	-0.00133487	0.00552456
13:22298923	rs606950	G	A	0.6145	0.1356	0.0212	0.00281236	0.00373143	0.000715645	0.00370146	-0.000605855	0.00371185	-0.006691	0.00369493	-0.00713073	0.00362569
13:30146201	rs9508495	C	T	0.7658	-0.1564	0.024	0.00405374	0.00426879	0.00398287	0.0042338	0.00258518	0.00424693	-0.00782379	0.00422875	0.00417417	0.00414763
13:41967193	rs4274337	A	G	0.8353	0.1587	0.0276	-0.00284183	0.00485947	-0.00124547	0.00482057	-0.000856485	0.00483378	-0.00201715	0.00481451	0.00229337	0.00472342
13:47189928	rs912434	G	T	0.756	0.1359	0.0239	-0.00603296	0.00418345	-0.00583745	0.00414874	0.0070737	0.00416223	0.000426663	0.0041443	-0.00239065	0.0040647
13:79238925	rs4304924	G	A	0.5739	-0.1198	0.0208	0.00103333	0.00364392	0.00524669	0.00361418	-0.000408945	0.00362539	0.00349082	0.00360848	0.00647015	0.00354
14:100225144	rs1475130	T	C	0.6525	0.1839	0.0216	-0.002192	0.00378142	-0.00174719	0.00375264	0.00647678	0.00376229	0.00377519	0.00374389	0.00306111	0.00367302
14:100742658	rs28470843	T	C	0.3996	-0.1479	0.0211	0.00696571	0.0036878	0.0104369	0.00365949	-0.00368278	0.00366937	0.00959671	0.00365206	0.00274285	0.00358185
14:101998443	rs11626434	G	C	0.3598	-0.1345	0.0219	-0.00853314	0.00378321	-0.00911653	0.00375456	0.00201224	0.00376394	-0.00594571	0.00374764	-0.00631047	0.00367555
14:23865885	rs452036	G	A	0.3589	-0.304	0.0215	-0.0112275	0.00375193	-0.00607876	0.00372276	-0.00130223	0.00373246	-0.00317751	0.00371646	0.00228171	0.00364575
14:35871217	rs8904	G	A	0.3629	0.2104	0.0214	0.0269036	0.00374436	0.016526	0.00371593	0.00662605	0.00372563	0.0111184	0.00370876	0.00739705	0.00363825
14:39858442	rs34983854	A	G	0.3998	0.137	0.0209	-0.00869009	0.00367786	-0.00662215	0.00364895	0.000347807	0.00365886	0.0023516	0.00364191	-0.00318619	0.00357259
14:50735947	rs72683923	T	C	0.0203	-0.418	0.0751	0.00186297	0.0128553	0.0135089	0.0127518	0.027409	0.0127775	-0.00712575	0.0127373	0.0337099	0.012493
14:53377540	rs9888615	T	C	0.7108	0.1686	0.0226	-0.00458494	0.00398111	0.00248067	0.00395024	-0.00210315	0.00396042	9.13759e-05	0.00394324	0.00276633	0.00386713
14:54107791	rs210381	G	A	0.5695	-0.1307	0.0207	0.00548079	0.00366565	0.00414711	0.00363783	-0.0030389	0.00364684	0.00583961	0.00363033	-0.00815339	0.00356067
14:73279420	rs4903064	T	C	0.2349	0.1788	0.0243	0.00264396	0.0042504	-0.001254	0.00421776	-0.00476371	0.00422849	0.00167128	0.00420913	-0.00143166	0.00412968
14:75074316	rs11159091	G	A	0.4595	0.1288	0.0206	-0.00208278	0.00361055	-0.0103871	0.00358356	-0.00394094	0.00359217	-0.00634619	0.0035765	-0.00605057	0.00350871
14:85785251	rs11627326	G	C	0.289	0.1546	0.0227	-0.00455128	0.00400217	-0.00206906	0.0039713	-0.000176425	0.00398187	0.00207392	0.00396438	-0.0031982	0.00388854
14:89565130	rs4904503	C	T	0.2967	0.15	0.0225	-0.00687191	0.00395047	-0.00354287	0.00391944	-0.00287309	0.00393013	-0.00231132	0.00391261	-0.00204188	0.00383671
14:93112102	rs11160085	T	C	0.3043	-0.1398	0.0228	-0.00383592	0.00393424	-0.0235662	0.00390432	-0.0225055	0.00391431	-0.0188102	0.00389811	-0.0127875	0.00382387
14:94465789	rs8013933	T	C	0.3146	-0.1474	0.0222	0.00282195	0.00393145	0.00284753	0.00390139	-0.000141633	0.00391257	0.0130524	0.00389442	0.000921355	0.00381952
14:98587630	rs9323988	T	C	0.3729	0.1987	0.021	0.0136203	0.0037561	-0.000500529	0.00372649	-9.26812e-05	0.0037368	-0.00662582	0.0037199	-0.00202012	0.00364917
15:40317075	rs11629850	G	A	0.5297	0.1177	0.0205	-0.000968832	0.00361292	-0.0045791	0.00358546	-0.00468381	0.00359475	-0.00181979	0.0035804	-0.000237293	0.00351186
15:48914926	rs1036477	A	G	0.1017	-0.4759	0.0336	-0.0133574	0.00596513	-0.00538748	0.00591805	-0.00684134	0.00593356	0.00271134	0.00590974	-0.0028996	0.0058016
15:50810621	rs3098186	C	T	0.5191	-0.1735	0.0207	0.000951209	0.00361771	-0.00234292	0.00359099	-0.0163046	0.00359963	-0.0099575	0.00358456	0.00237626	0.00351627
15:62808539	rs956006	C	T	0.3268	-0.1619	0.022	-0.00977795	0.00383197	-0.00768153	0.00380225	-0.0122593	0.00381185	-0.00517012	0.00379606	-0.00331212	0.00372398
15:65166309	rs832890	C	T	0.4686	0.1292	0.0206	0.00875052	0.00360042	-0.00607334	0.00357328	0.00095379	0.00358179	0.0084531	0.00356862	0.00379218	0.00350082
15:67457485	rs2289261	G	C	0.6516	-0.1485	0.0216	-0.00478044	0.00383563	0.00371768	0.0038054	-0.000151199	0.0038159	0.0117771	0.00380052	-0.00646839	0.00372809
15:71621524	rs11853359	G	A	0.3329	0.1478	0.0216	-0.00098368	0.00381864	0.000289845	0.00378956	0.00429062	0.00379895	-0.00821503	0.00378475	-0.000959801	0.00371172
15:75077367	rs1378942	C	A	0.6782	-0.1303	0.0218	-0.0124633	0.00384326	-0.0188812	0.00381341	0.00653812	0.00382337	0.00168197	0.00380844	0.00334973	0.00373427
15:79156983	rs62011052	T	C	0.1504	0.2574	0.0287	-0.00709745	0.00503727	0.00116713	0.00499955	-0.00108394	0.00501136	0.00394636	0.00499224	0.00401151	0.00489874
15:81016227	rs2759308	G	A	0.4776	0.1824	0.0206	-0.00866128	0.00361065	-0.0077556	0.00358321	-0.00872916	0.00359203	-0.00762089	0.00357752	-0.00346096	0.00350911
15:85680532	rs3743157	C	A	0.1678	0.167	0.0275	-0.00528236	0.00477754	-0.00219139	0.00474047	0.00638085	0.00475324	-0.00995129	0.00473541	-0.00202488	0.00464286
15:90641809	rs28611491	C	T	0.078	0.2544	0.0393	0.00107061	0.0069039	0.00509584	0.00685165	-0.00738601	0.00686931	0.00836573	0.00684029	0.00505988	0.00670556
15:91437388	rs2521501	A	T	0.3229	0.2781	0.0226	0.00904252	0.00390057	0.0121675	0.00387123	0.0159018	0.00388036	-0.000811505	0.0038648	0.00318218	0.00379058
15:93468276	rs11632112	C	G	0.7619	0.1645	0.0241	0.00358545	0.00423771	0.00278243	0.0042051	0.00300351	0.00421588	-0.000390898	0.00419954	-0.00470665	0.00411839
16:1344291	rs11248862	A	G	0.8696	-0.2282	0.0315	0.00903357	0.00537548	0.0038202	0.00533009	0.000719733	0.00534884	0.00369247	0.00532561	0.00549208	0.00522518
16:15912544	rs3915425	T	C	0.3172	-0.1913	0.022	-0.00324023	0.0038842	0.00122656	0.003852	0.00364785	0.00386476	0.00395444	0.00384675	0.000657643	0.00377374
16:24788645	rs11639856	T	A	0.1947	-0.2254	0.0258	-0.000190853	0.00453998	-0.0049993	0.00450144	-0.0101992	0.00451561	0.00147404	0.0044966	0.00150828	0.00441121
16:4297651	rs4785955	G	T	0.2103	0.1721	0.0256	-0.00564241	0.00449186	-0.00686299	0.00445348	0.0120325	0.00446849	0.00593155	0.0044484	0.00349307	0.00436506
16:4943019	rs12921187	T	G	0.57	0.1217	0.0207	0.00560706	0.00363603	0.00280533	0.00360532	0.00431838	0.00361814	0.00648885	0.00360056	-0.00245358	0.0035329
16:50550137	rs34941092	G	A	0.1495	-0.1686	0.0289	-5.59442e-05	0.00504877	-0.00232594	0.00500718	-0.000582664	0.0050248	-0.00285765	0.00500042	0.000265361	0.00490603
16:58566304	rs37060	G	A	0.2463	0.1489	0.0237	0.00711984	0.00416571	-0.00665015	0.00412963	-0.0057656	0.00414432	-0.00251157	0.00412479	-0.00195107	0.0040464
16:65282820	rs28633979	A	C	0.5728	0.2	0.0206	0.00127132	0.0036475	-0.000988453	0.00361684	-0.000145274	0.00362921	0.00684144	0.00361249	0.000131715	0.00354439
16:69640217	rs33063	A	G	0.8477	-0.3094	0.0289	0.00759811	0.00503056	0.0150216	0.00498736	0.00666634	0.005004	-0.00149611	0.00498261	0.00530525	0.0048871
16:71654365	rs62053102	A	T	0.0518	0.5952	0.0512	-0.0147531	0.00820786	-0.014457	0.00813484	-0.00164835	0.00816116	-0.00594067	0.00813021	0.000798501	0.00797992
16:75444572	rs35261357	C	T	0.597	0.2413	0.0209	0.00471505	0.00365726	0.00599965	0.00362754	0.00806899	0.00363914	0.000968855	0.00362213	0.000741833	0.00355432
16:80864776	rs56844452	C	T	0.0688	-0.3289	0.0406	0.0203159	0.00715292	0.011869	0.00708941	-0.00746692	0.00712116	0.0126013	0.00708594	0.00882981	0.0069479
16:83045790	rs7500448	A	G	0.2574	-0.3589	0.0239	-0.000340117	0.0041821	-0.00139478	0.00414596	0.00203796	0.00415917	-0.00223925	0.00414096	0.0051862	0.00406282
16:87993889	rs6540125	T	G	0.6662	-0.1198	0.0216	-0.00692488	0.00383916	-0.00650827	0.00380689	0.00183717	0.00381951	-0.00112286	0.00380071	-0.00823126	0.00373026
17:1333598	rs12941318	T	C	0.506	0.1738	0.0211	-0.00298313	0.00361106	0.00663362	0.00358189	0.0160127	0.00359008	0.00576048	0.00357683	0.00179585	0.00350963
17:1958609	rs4480845	T	C	0.6416	-0.2141	0.0216	-0.00831296	0.00379435	-0.0169144	0.00376391	-0.00870849	0.00377339	-0.000894899	0.00375871	-0.00407426	0.00368777
17:27195674	rs138285687	C	T	0.0466	-0.3304	0.0517	-0.000379501	0.0085903	-0.00108971	0.00852251	-0.00498283	0.00854554	-0.00153594	0.00850768	0.0128892	0.00834736
17:30777924	rs9899540	A	T	0.6085	-0.1289	0.0215	0.00411597	0.00372727	-0.0110021	0.00369761	-0.00581594	0.00370655	0.00102762	0.00369238	0.00523161	0.00362299
17:40317241	rs79089478	T	C	0.0276	-0.3836	0.0643	0.01358	0.0110668	0.0106064	0.0109856	0.000210416	0.0110091	0.00862468	0.0109701	-0.00254673	0.0107607
17:40919596	rs56228409	A	C	0.1604	0.227	0.0299	0.00615407	0.00505911	-0.0110509	0.00502149	-0.011065	0.00503111	0.0145196	0.00501087	0.00839321	0.00491618
17:42680402	rs9904409	A	G	0.9014	-0.285	0.0346	-0.00683784	0.00605224	-0.00466429	0.00600187	-0.0125361	0.006018	-0.00526888	0.00599666	0.00279859	0.00588464
17:43208121	rs12946454	A	T	0.2658	0.2562	0.0232	0.00538997	0.00407414	0.00557618	0.00404094	-0.00162189	0.0040515	0.0136502	0.00403543	0.00431434	0.00395921
17:44199290	rs4792830	T	C	0.173	0.2123	0.0285	0.00571786	0.00470057	-0.0191663	0.00466436	-0.00601765	0.0046746	0.00974007	0.00465745	-0.00222571	0.00456949
17:45013271	rs17608766	T	C	0.1474	0.5274	0.0295	-0.00115792	0.00506889	0.00476253	0.00502603	-0.00553617	0.00504051	-0.00130258	0.00502155	0.00995258	0.00492941
17:45888374	rs62076103	A	G	0.0692	0.4435	0.0413	0.00892545	0.00716371	-0.00397406	0.00710421	0.00687499	0.0071235	0.0160494	0.00709803	0.00411276	0.00696064
17:46688256	rs7406910	T	C	0.9127	0.2905	0.0363	-0.00367498	0.00635548	-0.00739736	0.00630462	-0.00509757	0.00632037	-0.00659564	0.00629605	-0.00462015	0.00617723
17:57853214	rs2645466	A	C	0.2898	0.1358	0.0224	-0.0133508	0.00395017	-0.0318994	0.00391913	-0.0250871	0.00392727	0.00340004	0.00391325	-0.0129754	0.00383905
17:59485393	rs2240736	C	T	0.735	0.2201	0.0234	-0.00815121	0.00408429	-0.00615528	0.00405175	-0.00909536	0.0040606	-0.0103254	0.00404546	-0.00632795	0.00396909
17:60767151	rs740698	C	T	0.5575	-0.2221	0.021	-0.000719425	0.003633	-0.00495702	0.00360325	-0.00531412	0.00361324	-0.00640023	0.00359916	-0.00667579	0.00353112
17:62381714	rs6504213	T	C	0.5938	0.1656	0.0213	0.00627083	0.00368191	0.0104849	0.00365206	0.00544914	0.00366125	-0.00267352	0.00364775	-0.00712218	0.00357859
17:6473882	rs28427409	C	T	0.4198	0.2266	0.0208	0.00508754	0.00366851	0.00223998	0.00363869	0.00422577	0.00364826	-0.000280233	0.00363298	0.00250038	0.00356379
17:74686809	rs35504735	A	G	0.4397	-0.1166	0.0205	-0.00610645	0.00362633	-0.004516	0.0035968	-0.0135808	0.00360578	-0.000631566	0.00359151	-0.00747988	0.00352441
17:7571752	rs78378222	T	G	0.0121	-1.0488	0.0945	0.0327125	0.0169099	-0.0293079	0.0167731	0.0353919	0.0168179	0.0512592	0.0167522	0.0104115	0.0164576
17:76799898	rs9302885	A	G	0.5526	-0.1208	0.0206	-0.0102565	0.0036291	0.00531245	0.00360045	-0.00056103	0.00360893	0.000575556	0.00359479	0.00190255	0.00352577
18:34289285	rs61735998	G	T	0.0259	0.4712	0.0702	0.011175	0.0114895	0.0251995	0.0114059	0.0128846	0.0114224	-0.0125278	0.0113642	0.0273341	0.0111382
18:42141977	rs12958173	A	C	0.7055	-0.1241	0.0224	-0.00320368	0.00395631	0.00955839	0.00392658	0.0123737	0.00393549	-0.0014064	0.00391989	-0.00367337	0.00384366
18:43097750	rs7236548	C	A	0.1818	0.3621	0.0264	0.00331885	0.00469278	-0.00254245	0.00465905	0.00222794	0.0046688	0.000210786	0.00464793	0.00191074	0.00455785
18:48283949	rs36010659	T	C	0.1427	-0.2485	0.0294	-0.00646919	0.00516294	-0.00690787	0.00512441	-0.00565334	0.00513606	-0.0152315	0.00511497	-0.00331376	0.0050162
18:54578482	rs10048404	C	T	0.3674	-0.1517	0.0216	-0.00333461	0.00373007	-0.00410201	0.00370242	0.000807664	0.00371114	-0.00227825	0.00369499	-0.00157042	0.00362374
18:57829135	rs6567160	T	C	0.2342	-0.1493	0.0243	-0.00665508	0.00424852	-0.00621228	0.00421669	-0.0178186	0.00422736	0.00467742	0.00420884	-0.00115462	0.00412746
18:60223017	rs12172847	G	A	0.3216	-0.1278	0.0218	0.00128597	0.0038593	-0.00189411	0.00383091	-0.00546553	0.00383876	0.00203179	0.0038228	-0.00417708	0.00374982
18:74070562	rs1047922	T	C	0.155	0.2121	0.0297	0.0139863	0.00496959	-0.000793312	0.00493363	0.00790571	0.0049454	0.000259625	0.00492229	0.000857658	0.00482636
18:777282	rs34413141	T	A	0.1852	-0.162	0.0267	0.00785775	0.00468395	0.0110815	0.0046497	0.00831537	0.00465924	0.00139276	0.00463891	0.00158845	0.00454911
19:10332988	rs10409243	C	T	0.6029	-0.1917	0.0214	-0.00475851	0.00376136	-0.0146761	0.00373357	-0.0220732	0.00374337	-0.00846071	0.00372773	-0.00502074	0.0036555
19:10841472	rs1529744	T	C	0.6786	0.1209	0.022	-0.00554757	0.0038602	-0.00495948	0.00383288	-0.00140501	0.00384256	-0.00307885	0.0038255	-0.00738053	0.00375169
19:11526765	rs167479	G	T	0.4713	-0.213	0.0222	0.00849512	0.00361312	-0.00229185	0.00358729	0.00416399	0.0035965	-2.88335e-05	0.00358137	0.00142901	0.0035117
19:1435771	rs3760994	G	A	0.4962	-0.144	0.0218	0.00309544	0.00360051	0.00671493	0.00357342	-0.0070952	0.00358293	0.0034282	0.00356833	0.00273477	0.00349917
19:15278808	rs10418305	C	G	0.9043	0.2849	0.0344	0.011105	0.00612387	0.00486491	0.00608135	-0.00581079	0.00609485	0.0135859	0.00607188	-0.00306696	0.00594989
19:18558876	rs8111708	A	G	0.3491	-0.1515	0.0216	-0.00799066	0.00376576	-0.0220351	0.00373816	0.0153661	0.00374746	0.00148122	0.00373212	0.0145764	0.00365996
19:2232221	rs740406	A	G	0.0565	0.5158	0.045	0.0217502	0.00787851	0.0240348	0.00782447	0.0253736	0.0078433	0.0246769	0.00781225	0.00476216	0.00765963
19:33889593	rs7256564	A	G	0.6883	-0.1277	0.0221	-0.0160451	0.00387912	-0.00102794	0.00385097	-0.0143819	0.0038614	-0.00371932	0.00384422	0.00429679	0.00376972
19:4085896	rs2656523	G	C	0.7714	0.147	0.0253	-0.000407037	0.00434969	-0.000127144	0.00431801	-0.00660092	0.00432891	-0.00927305	0.00431182	0.00199515	0.00422808
19:41858921	rs1800470	G	A	0.6286	-0.15	0.0213	-0.00197021	0.00371737	0.000155097	0.00369027	-0.00234189	0.00369945	-0.00863698	0.00368338	-0.00435518	0.00361231
19:45412079	rs7412	C	T	0.0792	-0.3769	0.0391	0.00551949	0.00653167	-0.000638965	0.00648321	-0.00257665	0.00650298	-0.0211462	0.0064732	0.0101899	0.00634655
19:46180414	rs34783010	G	T	0.1944	0.1962	0.026	-0.000847893	0.00452809	0.00268133	0.0044955	0.00575912	0.00450691	-0.00919911	0.00448908	-0.000363021	0.00440064
19:49605705	rs73046792	G	A	0.1643	-0.2112	0.029	-0.000879354	0.00484436	-0.00207637	0.00480766	0.00718196	0.00482176	0.00921244	0.00479887	-0.00102084	0.00470758
19:5066330	rs2613765	G	A	0.4736	-0.1366	0.0205	0.00334381	0.00359481	0.0130855	0.00356837	-0.00338279	0.00357748	-0.00310634	0.00356212	-0.000309478	0.00349397
19:670234	rs7250835	T	C	0.838	-0.1823	0.0292	-0.00524552	0.00503362	0.000884743	0.00499533	-0.00593453	0.00500826	0.00608666	0.00498941	-0.00680465	0.00489208
19:7224431	rs7248104	G	A	0.4167	-0.1826	0.0208	0.001117	0.00364967	-0.00132408	0.00362307	-0.00702924	0.00363286	-0.00208633	0.00361765	0.000908936	0.00354761
19:7252756	rs4247374	C	T	0.1419	-0.2823	0.031	0.0108262	0.00513769	0.012042	0.00510029	0.00147206	0.00511267	0.00389072	0.00509322	5.95939e-05	0.00499256
2:106126880	rs150194832	G	C	0.092	-0.2147	0.0354	0.00138325	0.00621695	-0.00290386	0.00616289	-9.56066e-05	0.00618508	-0.0062717	0.00615892	-0.00970835	0.00604772
2:152978341	rs4664080	G	A	0.3977	-0.135	0.0209	-0.00551852	0.00368864	-0.00695566	0.00365658	-0.00308521	0.00367071	0.00462171	0.0036535	-0.00311405	0.00358752
2:153618773	rs3175	G	A	0.6497	0.1287	0.022	-0.00114403	0.00385661	0.00178504	0.00382287	-0.000929287	0.00383782	-0.000608125	0.00382017	-0.00258711	0.00375019
2:162278233	rs55732192	G	T	0.093	-0.208	0.0353	-0.00547739	0.00622654	0.00118475	0.00617297	0.00209454	0.00619391	-0.0119336	0.0061665	-0.00349015	0.0060545
2:164963486	rs1446468	T	C	0.5445	0.2481	0.0207	-0.00836366	0.00363983	3.19716e-05	0.00360821	0.00184615	0.00362302	-0.00106788	0.00360504	0.00332046	0.00353943
2:169763148	rs560887	T	C	0.7024	0.1904	0.0223	0.00294072	0.00391498	-0.00281099	0.00387934	-0.0064531	0.00389539	-0.000989393	0.00387782	0.00465009	0.00380722
2:172381487	rs151054210	G	A	0.1842	0.1728	0.0265	-0.00254335	0.004643	-0.00284067	0.00460174	0.00169074	0.00462014	0.00267191	0.00459517	0.00207294	0.00451161
2:175529967	rs72914576	C	G	0.1824	0.2081	0.0263	-0.00430187	0.00465513	0.00118757	0.00461301	0.0106002	0.00463146	0.00374319	0.00460939	0.00446094	0.00452524
2:177989414	rs60148403	T	A	0.1979	-0.1674	0.0261	0.00548139	0.00455068	-0.0077653	0.00451074	-0.0039015	0.0045281	-0.00367461	0.00450784	-0.00013077	0.00442554
2:178716601	rs1837164	A	T	0.6346	-0.1214	0.0211	-0.000733206	0.00374739	0.00126946	0.00371478	8.14495e-05	0.00372972	0.00351506	0.00371106	0.0047027	0.00364355
2:179786068	rs79146658	T	C	0.0875	-0.2501	0.037	0.0172637	0.00635052	-0.00168383	0.00629333	0.00259103	0.00631957	-3.68549e-05	0.00629088	0.00612572	0.00617835
2:180739450	rs1486236	C	A	0.3715	-0.1476	0.0218	0.00834453	0.0037677	0.0149041	0.00373462	0.0115902	0.00375016	0.00291024	0.00373251	0.00127211	0.00366368
2:189643316	rs11901929	A	G	0.6474	-0.127	0.0216	-0.00268727	0.00377226	-0.00341422	0.00373978	-0.00538996	0.00375414	-0.00089745	0.00373581	-0.00514582	0.00366722
2:201102905	rs296797	T	C	0.6027	-0.137	0.0209	-0.0089817	0.00370508	-0.00955973	0.00367228	-0.00163846	0.00368677	0.000365079	0.0036695	-0.002285	0.00360314
2:204125426	rs1469760	T	C	0.4147	0.1891	0.0208	-0.00135028	0.00364967	-0.0065069	0.00361757	0.0049345	0.00363187	-0.00589066	0.00361519	-0.000694849	0.00354988
2:208526140	rs55780018	T	C	0.4593	0.148	0.0211	0.0118753	0.00364995	0.00424578	0.0036175	0.00109609	0.00363234	0.00175929	0.00361528	0.00396115	0.0035497
2:20878820	rs7255	T	C	0.5539	0.192	0.0207	0.000977061	0.00362067	0.000251162	0.00358886	0.00672356	0.00360313	0.00481527	0.00358654	0.00236562	0.00352033
2:21423532	rs66774912	G	A	0.1334	-0.1826	0.0299	0.000256687	0.00531748	0.00258154	0.00526955	0.0014137	0.00529162	-0.00768144	0.00526899	-0.00658284	0.00517338
2:217659266	rs4674114	A	G	0.7977	0.2116	0.0256	0.00344958	0.0044884	-0.00487684	0.00444859	0.01564	0.00446562	-0.00208281	0.00444589	0.00388215	0.00436418
2:227100698	rs2972146	G	T	0.6463	0.1202	0.0213	0.0135337	0.00374616	0.00323044	0.00371309	0.0031452	0.00372766	0.0115094	0.00371075	0.00554581	0.00364284
2:238227594	rs12052878	G	A	0.3153	-0.1497	0.022	0.0040521	0.00387238	0.00108778	0.00383846	-0.000610169	0.00385397	0.0048797	0.00383601	0.00165686	0.00376692
2:23950200	rs10779936	G	A	0.715	-0.1526	0.0226	0.0215285	0.0039874	-0.00290804	0.00395197	6.51444e-05	0.00396794	-0.00445363	0.00394865	-0.000743954	0.00387726
2:26914364	rs1275988	C	T	0.6155	-0.2501	0.0209	0.00480705	0.00371089	-0.000114968	0.00367919	0.00426259	0.00369319	0.00152286	0.00367486	-0.00642754	0.0036085
2:28635740	rs7562	T	C	0.4841	-0.1244	0.0207	-0.0116589	0.00361837	0.00412092	0.00358743	-0.0086165	0.00360114	0.000170173	0.00358424	0.00164219	0.00351893
2:37517566	rs13420463	A	G	0.2299	-0.1443	0.0244	0.0183593	0.00427508	0.00534902	0.00423699	-0.00106217	0.00425331	0.0182861	0.00423463	0.00161004	0.0041565
2:43167878	rs76326501	A	C	0.0944	-0.208	0.0362	-0.00332121	0.00623094	-0.000712595	0.0061774	-0.00702316	0.00620047	-0.0195793	0.00617398	-0.00877757	0.00605942
2:43716933	rs35590893	G	A	0.2821	-0.1258	0.0228	-0.00170723	0.00400767	-0.0136837	0.0039727	-0.0172858	0.00398817	-0.000850356	0.00396975	-0.00835315	0.00389706
2:46363336	rs11690961	A	C	0.1177	-0.3036	0.0319	-0.00432725	0.00558542	0.00635449	0.00553668	0.00683276	0.00556013	0.00785622	0.00553424	-0.00533593	0.00542985
2:68503044	rs6731373	G	A	0.3579	0.1336	0.0221	0.00125592	0.00374598	0.00292797	0.00371298	0.00128917	0.00372806	0.0029795	0.00371171	-0.00673816	0.00364286
2:71627539	rs3771371	C	T	0.5725	-0.133	0.0206	0.0115435	0.00363009	0.00760683	0.0035981	-0.000743753	0.00361237	0.00590522	0.00359534	-0.00170374	0.00353083
2:85491365	rs11689667	T	C	0.4549	-0.2029	0.0206	-0.00356172	0.00362087	0.000958611	0.0035893	0.00458152	0.00360283	0.00286123	0.00358543	-0.00116688	0.00352009
2:9298590	rs2175337	C	A	0.6167	0.1656	0.021	-0.00121325	0.00371785	-0.00373442	0.00368453	-0.00556201	0.00369893	-0.000542996	0.00368248	0.00143191	0.00361478
2:96675166	rs2579519	T	C	0.3749	-0.171	0.0213	-0.0029999	0.00371248	0.0147983	0.00367978	-0.00620616	0.00369384	0.0356192	0.00367704	0.00371527	0.00360947
20:10458688	rs680515	A	G	0.6057	0.257	0.0211	0.00860784	0.0037194	-0.000838131	0.00369094	-0.00759133	0.00370009	0.00125904	0.00368519	-0.00324269	0.00361457
20:10969030	rs1327235	A	G	0.4777	0.1331	0.0204	0.000473192	0.00361202	-0.00254138	0.00358399	-0.00455299	0.0035939	-0.00568879	0.00357894	-0.00139587	0.00350988
20:19465907	rs6081613	G	A	0.2759	0.2842	0.0229	0.00466846	0.00404916	0.0057155	0.00401803	0.0113158	0.00402901	0.000434542	0.00401245	0.00681611	0.00393494
20:2793063	rs2143635	T	C	0.1041	0.2304	0.035	-0.00114439	0.00605214	0.000211185	0.00600452	-0.00357323	0.00602228	-0.00945962	0.00599827	-0.00882313	0.00588101
20:31225069	rs6141767	G	C	0.1524	0.2147	0.0286	0.00711665	0.00502814	-0.0324668	0.00498945	0.0011203	0.0050041	-0.0119421	0.00498321	-0.0356856	0.00488537
20:33121942	rs6141479	G	C	0.1902	0.1522	0.0267	0.00856361	0.00464493	-0.000431819	0.00460856	0.00992304	0.0046209	0.00206573	0.00460201	0.00569704	0.00451369
20:36849007	rs4811601	C	T	0.4611	0.1298	0.0209	-0.00789925	0.0036364	-0.00697152	0.00360847	-0.0027205	0.00361714	-0.00529701	0.0036037	-0.000803313	0.00353403
20:42797358	rs6031435	A	G	0.4587	0.1567	0.0206	-0.00798774	0.00364614	-0.0152633	0.00361876	0.00149752	0.0036276	-0.000263361	0.00361329	-0.00312354	0.00354317
20:57751117	rs6015450	A	G	0.1195	0.221	0.0314	-0.0107271	0.00555989	0.0034179	0.00551706	0.00018745	0.00552929	0.0118039	0.00550745	-0.000723855	0.00540213
20:6657554	rs11087740	T	C	0.4852	0.1624	0.0206	-0.00343348	0.00361435	-0.000617838	0.00358687	0.00152946	0.00359519	0.0010111	0.0035813	0.00398804	0.00351204
21:30131872	rs11909120	A	T	0.1444	0.1985	0.0293	0.00669234	0.00512574	0.00498606	0.00508685	0.012809	0.0050989	0.0023803	0.00507533	0.00812883	0.00497849
21:35596842	rs9976596	T	C	0.1554	-0.2003	0.0289	-0.0108694	0.00504718	-0.00274258	0.00500985	0.00190557	0.00502065	0.00303231	0.00499808	0.00249789	0.00490121
21:40817702	rs2277788	C	G	0.893	-0.1849	0.0334	0.00295247	0.00581805	0.00504944	0.00577566	-0.00013923	0.0057876	-0.000594943	0.00576272	-0.00404624	0.00565231
21:44760603	rs12627651	G	A	0.2817	0.134	0.0232	-0.00735153	0.00400237	0.000581649	0.00397287	-0.00643285	0.00398137	0.00270987	0.00396376	-0.00541852	0.00388789
21:47422412	rs35796750	C	T	0.5461	-0.1246	0.0208	0.000403668	0.00361491	0.00525366	0.00358855	-0.0041064	0.00359492	0.00544371	0.00357962	-0.00280065	0.00351216
21:47962811	rs11701512	A	G	0.8222	-0.1668	0.0266	-0.00895876	0.00470024	0.00214188	0.00466528	-0.0131328	0.00467525	0.0032637	0.00465571	-0.00280178	0.00456538
22:19967980	rs12628032	C	T	0.3061	0.2277	0.0224	0.023803	0.00391489	0.0225068	0.00388482	0.0143303	0.00389477	0.0104084	0.00387855	0.0163879	0.00380422
22:28921347	rs9608690	G	A	0.0682	-0.2489	0.0409	0.00593772	0.00716739	0.00946582	0.00711211	0.00192805	0.00712715	0.0107073	0.00710163	0.0138426	0.00696494
22:30768777	rs5753103	G	A	0.4432	0.1377	0.0206	0.00898071	0.00362223	-0.00348941	0.0035947	-0.00876821	0.00360372	0.00401317	0.00358777	0.00579404	0.00351885
22:38117943	rs5750482	T	C	0.6296	-0.1207	0.0211	0.00329491	0.00373644	0.00335804	0.00370838	-0.0108924	0.00371642	-0.00137298	0.00370167	-0.0130336	0.00363012
22:40729614	rs470113	A	G	0.1777	0.2403	0.0265	-0.00238795	0.00469673	-0.00992321	0.00466197	-0.00108567	0.0046722	-0.0104989	0.00465342	0.00279608	0.00456534
22:42038786	rs73161324	C	T	0.0548	0.3112	0.0478	-0.00209828	0.00789652	0.00261418	0.0078421	0.00469815	0.00785087	0.00108162	0.00782484	0.00248571	0.00767343
22:50219952	rs77692990	C	T	0.0804	-0.2197	0.0385	0.00366115	0.00662738	-0.0167364	0.00658075	0.00651504	0.00659222	-0.00279062	0.00656536	-0.0146862	0.00644145
3:11290122	rs347591	G	T	0.6625	0.1813	0.0217	0.0077955	0.00381199	0.0127933	0.00377852	0.0136776	0.00379339	0.00741091	0.00377584	0.00757392	0.00370381
3:114461208	rs1882289	G	A	0.8873	-0.1906	0.032	-0.00125796	0.00567725	0.0100349	0.00562685	0.0020241	0.00564742	0.000321485	0.00562373	0.00799576	0.00551374
3:123049938	rs6806529	A	C	0.5634	-0.1372	0.0209	0.00700922	0.00373421	0.0139317	0.00370143	0.00482351	0.00371584	0.00393193	0.00369929	0.00397112	0.00362976
3:124557643	rs6438857	T	C	0.4184	-0.1269	0.0207	-0.0029806	0.00366268	-0.00336658	0.0036303	0.00604774	0.00364507	-0.00634487	0.00362844	0.00265828	0.00356009
3:128201889	rs62270945	C	T	0.028	0.5276	0.0651	0.0382051	0.0108822	0.00591265	0.0107825	0.00331343	0.0108242	0.0364785	0.0107844	0.0250024	0.0105807
3:133959552	rs6783086	C	T	0.3853	0.1243	0.0209	0.00441071	0.00370659	0.00862789	0.00367388	0.00598645	0.00368849	-0.00596251	0.003671	0.0028687	0.00360167
3:13826854	rs729639	T	C	0.6588	0.1246	0.0216	0.006113	0.00382515	0.00176705	0.00379123	0.000931469	0.00380623	0.000990009	0.00378879	-0.00144726	0.00371705
3:142631909	rs62278541	A	G	0.3541	-0.1677	0.0214	-0.00650303	0.00377494	0.00241926	0.00374154	-0.00705976	0.00375659	-0.00385434	0.00373923	-0.00848421	0.00366905
3:149524692	rs6772704	A	C	0.3212	0.1277	0.022	-0.00624183	0.00386693	-0.000111401	0.00383215	0.00376057	0.0038484	0.00125768	0.0038305	0.00452125	0.00375761
3:14958126	rs11128722	G	A	0.5709	-0.1549	0.021	0.000390555	0.00374038	-0.00315117	0.00370755	-0.00603227	0.00372208	0.0035599	0.00370499	-0.000692516	0.00363492
3:169100886	rs419076	T	C	0.5274	-0.1285	0.0204	0.00429836	0.00359406	0.0119667	0.00356194	0.010376	0.00357605	-0.00266249	0.00356002	0.00629706	0.00349273
3:171995605	rs4894535	C	T	0.1602	0.1848	0.0281	-0.00131163	0.00492624	-0.00493504	0.00488368	-0.00732346	0.00490237	-0.00221381	0.00487876	-0.00177235	0.00478618
3:176927949	rs73171158	T	C	0.5373	0.1288	0.0217	0.00904272	0.00376885	0.00691365	0.00373543	0.00762672	0.00374969	0.00335765	0.0037319	0.00234812	0.00366176
3:183435713	rs262986	G	A	0.4687	-0.1343	0.0207	0.00329428	0.00363695	-0.00773466	0.00360493	0.00598924	0.003619	0.00102513	0.00360287	0.005066	0.00353433
3:20073193	rs189267552	T	A	0.0126	-0.7377	0.0941	0.0381906	0.0164849	-0.0191398	0.0163296	-0.00302197	0.016404	0.00395637	0.0163402	0.00607844	0.0160189
3:36964583	rs4678915	G	A	0.4339	-0.1508	0.0211	0.00045148	0.00369502	0.002438	0.00366242	0.00477458	0.00367606	0.00318616	0.00365967	0.00249546	0.00359126
3:37539090	rs267517	G	A	0.5981	-0.1584	0.0212	0.00118281	0.00366795	-0.00189441	0.00363543	0.000284427	0.0036493	-0.0042455	0.00363289	0.0022876	0.00356455
3:38767315	rs6801957	T	C	0.5922	-0.1206	0.0208	-0.000856295	0.00365209	0.00254048	0.00362009	0.00152377	0.00363407	0.00329958	0.0036171	0.00464263	0.00354857
3:41107173	rs6788984	A	G	0.144	-0.1882	0.0293	0.00776236	0.00517211	-0.0021478	0.00512714	0.000187596	0.00514754	-0.00502538	0.00512256	-0.00125486	0.00502626
3:41912651	rs9815354	G	A	0.1588	-0.5267	0.028	-0.002936	0.00491647	-0.0127055	0.00487388	0.00515661	0.00489231	0.00289535	0.00486863	-0.00701716	0.00477673
3:52558008	rs13303	T	C	0.5603	0.1326	0.0208	-0.000303886	0.0036193	0.000954687	0.00358738	-0.00688278	0.00360178	0.00240139	0.00358458	-0.00199177	0.00351648
3:66427029	rs7630745	T	C	0.3414	-0.1636	0.0215	-0.000106539	0.00379643	0.00233261	0.00376275	0.000242788	0.0037775	0.00414055	0.00376049	-0.00700942	0.003688
3:73260545	rs729448	G	A	0.5508	-0.1303	0.0207	-0.00539853	0.00363878	-0.00199531	0.00360648	-0.00145883	0.00362147	0.000545377	0.00360459	0.000579216	0.00353668
3:85656311	rs1375564	C	T	0.6369	0.1446	0.0214	0.00233848	0.00375339	0.00921445	0.00371969	0.00671597	0.00373449	0.00418951	0.00371735	0.00597404	0.00364721
3:99839106	rs9860290	G	A	0.2061	-0.1737	0.0252	0.00187327	0.00448439	0.00211815	0.00444495	0.00288172	0.00446283	-0.00528453	0.00444338	-0.00205441	0.00435916
4:10095539	rs3822239	T	A	0.6963	0.1269	0.0222	0.000741368	0.00391881	0.000586189	0.00389052	0.00298606	0.00389838	0.00204463	0.00388409	-0.00393239	0.00381117
4:103188709	rs13107325	C	T	0.0751	-0.2527	0.0401	0.000992512	0.00683226	-0.0159844	0.00678216	0.0142947	0.00679298	-0.0213409	0.00677101	0.00219335	0.00664434
4:106109381	rs4699165	A	G	0.637	-0.1377	0.0214	0.0250068	0.00374009	-0.0053835	0.00371297	-0.0216519	0.00372122	0.0046607	0.00370611	-0.00576151	0.00363636
4:106911742	rs13112725	G	C	0.7593	0.1819	0.0243	-0.00290342	0.00420797	-0.00445293	0.00417795	-0.00516386	0.00418567	0.00336963	0.0041703	0.000601764	0.00409012
4:1254930	rs1250129	A	G	0.8847	0.2069	0.0322	-0.0060864	0.00561655	-0.0120131	0.00557495	-0.00289965	0.00558769	-0.0114599	0.00556424	-0.00499943	0.00545839
4:138464842	rs7439567	C	T	0.4079	0.1157	0.021	-0.00441165	0.00369042	-0.00338192	0.00366343	-0.0022192	0.00367134	0.00140093	0.00365653	-5.43284e-05	0.0035874
4:146821725	rs4835266	T	C	0.4834	-0.1645	0.021	0.00765323	0.00368201	-0.00165642	0.00365538	-0.00492648	0.00366345	0.00750414	0.00364923	0.00723919	0.00357988
4:148400256	rs10305838	T	C	0.1401	0.2542	0.0293	0.0123374	0.0051747	0.00907307	0.00513651	-0.000197335	0.00514729	0.00544953	0.00512788	0.00229639	0.00502993
4:15356795	rs13122790	A	G	0.2659	-0.1299	0.0232	-0.0102426	0.00409274	0.00177277	0.00406305	-0.00897399	0.00407134	0.00277989	0.0040559	0.00594226	0.00397899
4:16032948	rs11730129	T	C	0.7821	0.1608	0.0249	-0.000444289	0.00435568	-0.00615333	0.00432428	-0.00457151	0.00433237	0.00477578	0.00431616	-0.00940896	0.00423496
4:169688000	rs869396	C	A	0.4649	-0.2221	0.0207	-0.00171865	0.00364151	0.00115377	0.00361536	0.00541714	0.00362266	0.000607395	0.00360928	-0.00598092	0.00354102
4:18008232	rs2610990	A	G	0.7379	0.1586	0.0233	0.0120193	0.00409363	5.18899e-05	0.00406392	0.00557624	0.00407212	-0.00299377	0.0040566	0.00525725	0.00398032
4:2694773	rs231708	G	C	0.6871	-0.2098	0.0221	0.00177334	0.00388418	0.00718483	0.00385551	0.000265116	0.00386378	0.00887857	0.00384884	0.00146891	0.0037762
4:3451109	rs2498323	G	A	0.1003	0.2957	0.035	0.0197177	0.00598582	-0.00426285	0.00594375	0.0106319	0.0059523	0.00158199	0.00593112	0.0068539	0.00581982
4:38387395	rs2291435	C	T	0.5374	-0.134	0.0206	0.0526776	0.0036014	-0.006807	0.00357596	0.000240062	0.0035823	-0.0127313	0.00356927	0.00880368	0.00350226
4:54799245	rs871606	T	C	0.1041	-0.5261	0.0335	0.00976856	0.00588564	-0.00421905	0.00584385	-0.0106999	0.00585401	0.0071245	0.00583033	-0.00460505	0.00572411
4:77414144	rs10008637	T	C	0.4624	-0.1285	0.0205	-0.000903058	0.00361454	-0.00535499	0.00358823	0.00457474	0.00359496	-0.00169495	0.00358197	-0.00194775	0.00351436
4:81164723	rs1458038	C	T	0.2918	0.3396	0.0226	-0.00187421	0.0039492	0.00427624	0.00392025	0.00450971	0.00392787	-0.00173326	0.00391319	-4.07008e-05	0.00383949
4:83925895	rs6823199	T	C	0.2611	-0.1567	0.0236	0.0224386	0.00408624	0.00639074	0.00405592	0.00497638	0.0040647	0.0141752	0.00404956	0.00575315	0.00397195
4:86715670	rs2014912	T	C	0.8457	-0.3096	0.0286	-0.0126189	0.00501025	-0.00953148	0.0049743	-0.0126948	0.00498353	-0.0110253	0.00496607	-0.00482791	0.00487009
4:89750668	rs13149209	T	C	0.2145	-0.1769	0.0249	-0.0145972	0.00437671	-0.0144918	0.00434494	-0.0154143	0.00435352	-0.0026071	0.00433674	-0.00722105	0.00425552
5:108113740	rs79409628	G	T	0.0843	-0.3086	0.0368	-0.0144763	0.0064709	-0.0168299	0.00642184	-0.0144861	0.00643882	-0.0227932	0.00641056	-0.00688052	0.00629038
5:114390121	rs10077885	C	A	0.5152	-0.1232	0.0208	0.00419544	0.00360297	0.00455562	0.00357517	0.000573169	0.00358392	0.00257664	0.00356902	0.00272297	0.00350292
5:121194226	rs9885577	C	T	0.3652	0.1621	0.0218	-0.00602617	0.00379844	-0.00513466	0.00376917	0.00534683	0.00377897	-0.00175565	0.00376273	0.000903079	0.00369275
5:122476457	rs13359291	G	A	0.1502	0.2208	0.0282	-0.00887594	0.00501504	-0.00374822	0.00497676	0.000732779	0.00498957	0.0014449	0.00496932	-0.00478711	0.00487593
5:127352807	rs62373688	T	A	0.1347	0.169	0.0308	0.00809518	0.00531162	0.00177514	0.00527096	0.00726316	0.00528414	0.00200396	0.00526094	0.0125884	0.00516269
5:127868199	rs6595838	G	A	0.3042	0.1494	0.0224	-0.00597382	0.0039103	-0.00350317	0.00388102	0.00333479	0.00388956	0.00409116	0.00387221	0.00401996	0.00379917
5:1279790	rs10069690	C	T	0.2584	0.1373	0.025	0.00441832	0.00411283	-0.00337963	0.0040814	0.0179708	0.00409147	0.00077773	0.00407209	0.00164786	0.00399676
5:140086677	rs702395	C	T	0.4366	0.1437	0.0207	-0.00160386	0.00363089	0.00680301	0.00360332	0.0105899	0.00361109	-0.00267052	0.00359597	0.000640498	0.00352926
5:147696018	rs2400509	G	A	0.2568	-0.1476	0.0234	-0.00913719	0.0041179	-0.00820281	0.0040864	-0.00564134	0.00409704	-0.00432687	0.00407846	-0.00490898	0.00400409
5:156145654	rs157678	T	A	0.6605	-0.1457	0.0223	-0.00571905	0.00389463	0.00381631	0.00386494	0.00507853	0.00387491	0.000562711	0.00385754	0.00340484	0.00378576
5:158367249	rs62385385	T	A	0.3845	0.2345	0.0211	0.00869449	0.00370472	-0.00860533	0.00367707	0.00190823	0.00368645	-0.000847633	0.00366959	0.0032555	0.00360048
5:179411477	rs12153395	G	A	0.1168	-0.2134	0.033	-0.00328645	0.00568874	-0.00783255	0.00564351	-0.00126658	0.00565916	0.00844468	0.00563263	0.000212572	0.00552929
5:32815028	rs1173771	A	G	0.6007	0.3359	0.0209	-0.00755132	0.00366185	-0.00593353	0.00363408	-0.00492713	0.00364285	0.00406594	0.00362523	-0.000151008	0.00355756
5:52135543	rs6867399	C	A	0.2804	0.1404	0.0242	-0.00854199	0.00416719	-0.00781235	0.00413447	-0.0023209	0.00414563	-0.0131424	0.00412962	-0.0118812	0.00405171
5:53283630	rs1694068	T	A	0.6167	0.128	0.0211	-0.000591074	0.00371949	-0.00260394	0.00369162	0.00244012	0.0036997	0.0042573	0.00368462	-8.15017e-06	0.00361627
5:68007803	rs246973	C	T	0.2905	0.1283	0.0228	-0.00335626	0.00403832	0.00239074	0.00400753	-0.00224177	0.00401716	-0.00665925	0.00400037	-0.00283304	0.00392533
5:71506529	rs72761109	C	T	0.3093	0.1583	0.0223	0.00621703	0.00389324	0.00420079	0.00386347	0.00241876	0.00387317	-0.000996736	0.00385656	0.00503372	0.00378463
5:72654304	rs4443403	T	C	0.0969	0.1957	0.0348	0.00989998	0.00609269	0.00622674	0.00604491	0.0121914	0.0060611	-0.00328023	0.00603693	-0.0018497	0.00592387
5:77837789	rs10057188	G	A	0.4616	-0.1796	0.0208	0.00180169	0.00362982	-0.000461842	0.00360224	-0.00438828	0.00361145	-0.00292028	0.00359496	-0.00550233	0.00352813
5:96174186	rs709668	A	G	0.7966	0.1457	0.0256	-0.00677975	0.00450534	0.00675107	0.00447127	0.00431952	0.0044821	0.00638388	0.00446184	0.00803562	0.00437794
6:109013930	rs9486916	C	T	0.1935	0.1842	0.0261	-0.00584031	0.00465024	-0.0100779	0.00461494	0.00186734	0.00462595	-0.000263824	0.00460617	-0.0146122	0.00452068
6:121781390	rs11154027	T	C	0.5291	-0.1439	0.0208	0.0086305	0.00362404	0.00150306	0.00359584	0.00220882	0.00360602	0.00665532	0.00359026	-0.00238314	0.00352319
6:12295987	rs1630736	C	T	0.4653	-0.1308	0.021	-0.0164103	0.00364811	-0.00455777	0.00361982	-0.00799407	0.00362977	0.000281586	0.00361442	0.000397587	0.00354731
6:126228512	rs10782230	G	A	0.4826	0.1116	0.0205	-0.00382445	0.00360898	-0.00134671	0.00357995	-0.0027737	0.00359105	0.00161801	0.00357572	-0.00110826	0.00350829
6:127115454	rs13209747	C	T	0.4377	0.2191	0.0207	-0.00623017	0.00361222	0.000155162	0.00358434	0.000508898	0.00359351	0.00102202	0.00357854	0.000379364	0.00351103
6:12903957	rs9349379	A	G	0.4057	-0.2677	0.0212	-0.00953812	0.00366137	-0.00237835	0.00363275	-0.00364058	0.00364295	0.00454361	0.00362655	-8.88473e-05	0.00355946
6:131311909	rs9885632	C	T	0.7288	0.149	0.0231	5.56609e-05	0.00405959	0.0150922	0.00402826	0.00355469	0.00403881	0.00936807	0.00402235	0.00700591	0.00394763
6:135119089	rs4896104	C	T	0.5547	-0.1239	0.0209	-0.0013123	0.00365786	-0.00373314	0.00362958	-0.00734719	0.00363952	0.00517382	0.00362389	0.00276737	0.00355597
6:140383733	rs7763294	T	G	0.6835	0.1551	0.022	0.0017034	0.00386709	0.00275951	0.00383749	-0.00773121	0.00384795	-0.00819567	0.00383078	-0.00730102	0.00375889
6:151004770	rs17080102	G	C	0.0704	-0.3202	0.0403	0.0150666	0.00699985	0.000609493	0.00694613	0.0188603	0.00696432	-0.00445131	0.00693762	0.0031207	0.00680452
6:152398505	rs9479200	A	G	0.107	0.4586	0.0325	-0.0103745	0.00582096	0.000920087	0.00577586	0.0134269	0.00579279	-0.00631486	0.00576821	0.000583239	0.00565714
6:159699125	rs449789	C	G	0.8587	-0.3721	0.0297	0.000466163	0.00514512	-0.00283538	0.00510761	-0.00813424	0.00512031	-0.00311176	0.00509738	0.000154538	0.00500179
6:160769423	rs555754	G	A	0.4689	-0.1392	0.0205	-0.00935964	0.00359352	0.00861996	0.00356626	-0.00207579	0.00357595	0.00349748	0.00356137	-0.00444073	0.0034938
6:169587103	rs1322639	G	A	0.7797	0.2978	0.0247	-0.00202503	0.00435193	0.00546012	0.00431929	0.00328409	0.00432988	-0.00058073	0.0043126	-0.00478038	0.00423266
6:19028623	rs12216497	C	T	0.5591	0.1307	0.0206	0.000506979	0.00362514	0.00528222	0.00359777	-0.00117039	0.00360715	-0.00201485	0.00359117	-0.000126823	0.00352415
6:43308363	rs1563788	C	T	0.2811	0.2119	0.0226	0.000791119	0.00400259	0.00127501	0.00397162	-0.00682369	0.00398233	-0.00403827	0.00396572	-0.00562099	0.00389117
6:53994626	rs631441	T	G	0.313	0.1543	0.0222	0.00894588	0.00387365	0.00700103	0.00384428	2.53501e-05	0.00385467	0.00471314	0.00383739	0.00776214	0.00376472
6:56102780	rs1925153	C	T	0.4493	-0.1936	0.0213	0.00121911	0.00371621	0.000205739	0.00368813	-0.0086297	0.00369788	-0.00334808	0.00368176	0.00291418	0.00361338
6:7211818	rs1334576	G	A	0.4262	-0.1169	0.0208	-0.00985214	0.00363073	-0.00629711	0.00360253	-0.0183341	0.00361223	0.0102317	0.00359668	-0.00369346	0.00353017
6:73657714	rs12195276	C	T	0.7259	-0.1819	0.0231	0.00438974	0.00403561	0.00745134	0.00400304	0.000294984	0.0040157	-0.00571279	0.00399726	0.0075276	0.00392215
6:8224648	rs114275780	T	A	0.0578	0.2577	0.0459	0.00190487	0.00801388	-0.0249815	0.00795098	-0.0145889	0.00797556	-0.00558575	0.0079333	-0.0140075	0.00778509
6:82281417	rs9449350	T	C	0.3158	0.1331	0.0219	-0.00570752	0.00386253	0.00133481	0.00383252	-0.00449716	0.00384269	0.00116673	0.00382578	0.00535639	0.00375532
6:85283253	rs60255247	A	C	0.1138	-0.2491	0.033	0.00513192	0.00573626	0.0047504	0.00569146	-0.000376303	0.00570831	0.00229292	0.00568295	-0.00834545	0.00557729
6:96885405	rs35410524	C	T	0.1855	0.2071	0.0262	0.00806445	0.00461996	0.00617218	0.00458406	0.00679521	0.00459684	-0.00181352	0.00457491	0.00244908	0.00448941
7:100467700	rs12705090	C	T	0.188	-0.2361	0.0262	-0.0024118	0.00460162	-0.00846073	0.0045659	-0.00730019	0.00457801	-0.000312475	0.00455596	0.0013122	0.00447176
7:116198621	rs1997571	G	A	0.5899	-0.1448	0.0208	0.00274595	0.00367295	0.00620672	0.00364407	0.0019973	0.00365305	0.00172935	0.00363639	0.00284966	0.0035697
7:130432469	rs34072724	G	A	0.4949	-0.1129	0.0206	-0.00901078	0.00360151	-0.000370791	0.00357392	0.00603134	0.00358185	-0.00727969	0.00356655	-0.00228585	0.00350081
7:131059056	rs13238550	G	A	0.3991	0.1266	0.021	-0.00491034	0.00367216	0.000534446	0.00364422	-0.000734294	0.00365195	0.00582414	0.00363596	0.000929238	0.00356881
7:136618188	rs10267979	T	A	0.3241	-0.1317	0.0218	0.00547317	0.00385925	-0.00254164	0.00382942	-0.000555286	0.00383824	0.00386248	0.00382145	0.000746925	0.00374995
7:149474622	rs73727605	G	A	0.0663	0.2853	0.0423	0.0227554	0.00726542	-0.0151596	0.00720844	-0.00503237	0.00722468	-0.0141911	0.00719083	0.00220662	0.00705889
7:151415041	rs10224002	A	G	0.2875	0.1607	0.0229	-0.00834764	0.00398193	-0.00531239	0.00395047	-0.00497293	0.00396017	0.00236562	0.00394394	-0.00144058	0.00387061
7:19049388	rs2107595	G	A	0.1522	0.4435	0.0282	0.00979179	0.00501951	-0.00255552	0.0049797	0.000870237	0.0049905	0.00896848	0.00497272	-0.00501201	0.00487741
7:22767664	rs2069833	C	T	0.5739	-0.1839	0.0208	-0.00979487	0.00364182	-0.00423151	0.00361358	-0.0142162	0.0036218	-0.0294063	0.00360564	-0.0132868	0.00353908
7:24738164	rs12979	C	G	0.1339	-0.1734	0.0305	-0.004456	0.00530641	0.00251655	0.00526397	-0.00700818	0.00527666	-0.00680507	0.00525322	-0.00200126	0.00515776
7:25871109	rs1055144	C	T	0.1924	0.152	0.0259	0.0117508	0.00456	-0.000160838	0.00452508	-0.0150173	0.00453517	-0.00299127	0.00451403	0.00330342	0.00443049
7:27337113	rs7777128	G	C	0.0783	0.2636	0.0379	-0.00664539	0.00668848	0.00723899	0.00663839	-0.00189591	0.00665154	-0.00427937	0.00662529	0.000337263	0.00650007
7:28658522	rs917275	A	G	0.3918	0.1887	0.0212	-0.00203879	0.00373317	-7.00949e-05	0.00370466	-0.00151512	0.00371304	-0.001382	0.00369623	0.0011955	0.00362827
7:36225818	rs2052263	G	A	0.1239	0.1983	0.0327	0.0029088	0.00552332	-0.00685425	0.00548095	-0.0141325	0.00549343	-0.00148497	0.00547087	-0.00737669	0.00536654
7:40447971	rs76206723	G	A	0.1052	-0.3632	0.0333	-0.012208	0.00590955	-0.0045349	0.0058625	-0.00271185	0.00587627	-0.0029907	0.00584894	0.00101957	0.00574272
7:44240407	rs1004558	C	T	0.1785	0.1793	0.027	0.00205397	0.00470497	0.00516305	0.00466877	0.00476741	0.00467969	0.00638095	0.00465842	-0.00294389	0.00457187
7:46008110	rs11977526	G	A	0.4022	-0.4308	0.0211	-0.00600135	0.00366638	-0.00223685	0.00363764	-0.0130929	0.00364621	-0.00518706	0.00362961	-0.00537849	0.00356253
7:47548893	rs12668436	T	C	0.2484	0.1709	0.0238	-0.00606836	0.00417344	0.00313125	0.00414079	0.00422635	0.00415046	-0.00817979	0.00413146	0.00664144	0.00405478
7:73491212	rs1091811	A	G	0.8297	0.1745	0.0275	-0.00207489	0.00479378	-0.0167159	0.00475462	-0.00397905	0.00476795	-0.00327027	0.00474541	0.0063853	0.00465898
7:77572461	rs848445	T	C	0.7123	0.1309	0.023	0.00419805	0.00398571	-0.0038614	0.00395453	-0.00712773	0.00396328	0.00495841	0.00394739	0.000930028	0.00387355
7:89805241	rs11770630	C	T	0.5362	0.1611	0.0205	0.00731671	0.00360679	0.00863953	0.00357909	0.00393659	0.00358732	-0.00141335	0.00357108	-0.00194531	0.00350424
7:90449362	rs10245696	A	C	0.5999	-0.1549	0.0209	-0.00340633	0.00366469	-0.00317232	0.00363572	-0.000433778	0.00364517	0.0108131	0.00362933	-0.00112783	0.00356192
7:92264410	rs2282978	T	C	0.3248	-0.2928	0.0218	-0.00174229	0.00384507	-0.0299585	0.0038148	0.00932639	0.00382423	0.0131836	0.00380725	0.0051577	0.003737
8:10268736	rs1986971	A	G	0.2932	-0.1575	0.0227	0.00538074	0.00398065	0.00174337	0.00394902	0.00654076	0.00396035	-0.00904586	0.00394397	0.000677138	0.00386949
8:105966258	rs35783704	G	A	0.0996	-0.2383	0.0345	-0.00175369	0.00610595	0.00941618	0.00605712	0.00214345	0.00607586	0.010399	0.00604686	-0.00198284	0.00593348
8:110107161	rs28499085	A	G	0.2782	-0.1569	0.023	-0.00581985	0.00401153	-0.00623126	0.00397983	-0.00828798	0.00399189	0.00253568	0.00397506	-0.00396273	0.00389918
8:11433909	rs2898290	T	C	0.5277	-0.167	0.0207	0.00892122	0.00361533	0.0164428	0.0035865	0.0232395	0.00359751	-0.00552801	0.00358085	0.0180645	0.00351317
8:116959837	rs2205260	A	C	0.8306	-0.1759	0.0275	0.0119472	0.00482007	0.0124713	0.0047818	-0.00448926	0.00479596	0.0097998	0.00477501	-0.00289236	0.00468563
8:120435812	rs2071518	C	T	0.2627	0.4583	0.0233	0.00443144	0.00408345	0.00454475	0.00405065	-0.00342736	0.0040629	0.00223666	0.00404474	0.00110671	0.00396828
8:141060027	rs4454254	G	A	0.6269	-0.2467	0.0212	0.000125887	0.00372699	0.00308976	0.00369769	0.00440923	0.00370866	0.00294924	0.00369336	-0.00538666	0.00362282
8:1721090	rs4875958	G	A	0.7155	0.1254	0.0228	0.00170386	0.00401311	-0.00564503	0.00398205	-0.0064721	0.00399345	-0.00427612	0.00397632	-0.000913941	0.00390126
8:25900675	rs6557876	C	T	0.2488	-0.205	0.0237	0.00314051	0.00416381	-0.000118286	0.00413102	0.00642432	0.00414452	-0.00239321	0.00412482	0.00177311	0.00404674
8:33309993	rs7845722	G	A	0.6067	-0.127	0.0209	-0.00499091	0.00369785	-0.0084506	0.00366803	-0.0062908	0.00367868	0.000941564	0.00366407	-0.0045315	0.00359446
8:38130025	rs1906672	G	A	0.2359	0.1602	0.0243	0.0173682	0.00424814	0.00138264	0.00421422	0.000516612	0.00422747	0.00244172	0.00420859	0.00770635	0.00412921
8:42324765	rs2978456	T	C	0.4494	0.1781	0.0212	-0.00656457	0.00361638	-0.00311547	0.00358799	-0.00018001	0.00359806	0.000816946	0.00358272	-0.00775344	0.0035147
8:51947549	rs4873492	C	T	0.1715	0.2202	0.0273	0.00302949	0.00481528	0.0170286	0.00477603	0.00579643	0.00479192	0.00445734	0.00477035	0.00828899	0.00467848
8:64501744	rs2354862	A	C	0.3616	-0.1272	0.0215	-0.0075013	0.00376571	-0.00203476	0.00373568	0.00067871	0.00374752	0.00549752	0.00373022	0.00304625	0.00365956
8:76054904	rs1350100	A	G	0.5503	-0.1653	0.0208	0.00356371	0.00366096	0.00133774	0.00363175	-0.00122926	0.0036427	0.00971948	0.00362599	-0.000561024	0.00355692
8:76591880	rs1449544	A	C	0.4529	-0.1927	0.0205	-0.00305484	0.00361667	-0.00561925	0.00358828	-0.000859229	0.00359946	-0.00112348	0.00358328	-0.000188074	0.00351443
8:92149429	rs7009170	T	C	0.6833	0.201	0.022	-0.0063603	0.00386823	-0.0051229	0.00383798	-0.00333193	0.00385011	0.00157825	0.00383256	-0.00861198	0.00375919
8:9730663	rs62491354	G	A	0.1295	0.1753	0.0301	-0.00893662	0.00536251	-0.00543258	0.00532126	-0.00197362	0.00533687	0.00513141	0.00531119	-0.00603419	0.0052112
9:101739709	rs10988442	A	G	0.3749	-0.1809	0.0212	-0.00578126	0.00374607	-0.00291703	0.00371425	-0.00293891	0.00372655	0.00111396	0.00371107	-0.00182415	0.00364145
9:113169775	rs111245230	T	C	0.0354	0.3781	0.0567	0.00355285	0.00974032	0.00836399	0.00965405	0.0155189	0.00968532	0.00866336	0.00964438	0.0145006	0.00947034
9:116696625	rs13290326	C	T	0.5039	-0.1562	0.0204	0.00541242	0.00362973	0.0011536	0.00359889	-0.00263696	0.00361085	0.00322835	0.00359522	-0.000285416	0.00352747
9:118534500	rs10982910	T	G	0.0964	0.2011	0.0352	0.00259271	0.0061359	0.000353364	0.00608204	-0.00186474	0.00610485	0.00405228	0.00607989	0.00914467	0.00596397
9:123640500	rs1953126	T	C	0.6475	-0.162	0.0215	0.0220664	0.00375691	0.00522445	0.00372455	0.00711541	0.00373669	-0.00912697	0.00372088	-0.000377129	0.00365101
9:125755571	rs10818775	C	T	0.1202	-0.2745	0.0315	-0.023318	0.00553049	-0.0220875	0.00548391	-0.00491226	0.00550153	0.00786355	0.00547832	-0.010021	0.00537543
9:127044135	rs7861040	G	C	0.3672	-0.1212	0.0212	1.19879e-05	0.00373623	-0.00275833	0.00370447	0.00592949	0.00371685	0.0132511	0.00370123	-0.00238613	0.00363197
9:127900996	rs72765298	T	C	0.1286	0.3421	0.0315	0.00920257	0.00542463	0.00452287	0.00537504	0.00209472	0.00539595	0.00314507	0.00537324	-0.00062942	0.00527145
9:128498594	rs7023828	C	T	0.4142	-0.1402	0.0208	-0.00208822	0.00366268	0.00147833	0.0036312	0.0019621	0.00364334	0.000573671	0.00362785	-0.00352084	0.00356021
9:131210410	rs7869756	A	G	0.1807	0.1518	0.0266	-0.00568981	0.00475585	-0.00222956	0.00471694	0.00158357	0.00473206	-0.00410796	0.00471103	-0.000984083	0.00462221
9:19057551	rs4977492	T	C	0.3395	0.1252	0.0216	-0.00243933	0.00379559	-0.000190771	0.00376362	-0.00560735	0.00377693	-0.00233925	0.00375934	0.00083417	0.00368922
9:34223553	rs4553000	C	T	0.5142	-0.1464	0.0204	-0.000824913	0.00359195	0.0035137	0.00356091	0.00496622	0.00357327	0.00147866	0.0035577	0.0048813	0.00349161
9:85128518	rs11139596	T	G	0.2257	0.1495	0.0252	-0.0079562	0.00437447	-0.00421292	0.004336	-0.00223837	0.00435143	-0.0017051	0.00433373	0.00201552	0.00425203
9:95201540	rs7045409	T	A	0.3668	-0.1252	0.0213	0.00243569	0.00373921	-0.00400939	0.00370693	0.00444521	0.00371977	-0.0062914	0.00370261	0.00591254	0.00363311
